# Supplementary material for: From tobacco smoking to cancer mutational signature: a mediation analysis strategy to explore the role of epigenetic changes
Source: BMC Cancer. 2020 Sep 14;20:880. doi: 10.1186/s12885-020-07368-1 (PMC7488848; doi:10.1186/s12885-020-07368-1)
Supplement: Supplementary file 1 — Additional file 1: Table S1. The sample size for each cancer from TCGA. Table S2. A collection of candidate blood-based methylations at CpG sites reported from five previous epigenome wide association studies. Table S3. A list of 374 candidate blood-based methylation CpG sites and genes identified from both discovery and replication studies at an adjusted P < 0.05. Table S4. Associations between smoking-associated mutational signature and expression of candidate genes for each cancer type (P < 0.05). Table S5. Associations between tobacco smoking and expression of candidate genes and as methylation of candidate CpG sites. Table S6. Association of expression of candidate genes and their isoforms with methylation at each CpG site. Table S7. Correlation between expressions of AHRR and its isoforms. Table S8. Cox regression analysis between gene expression and overall survival in lung cancer patients. Table S9. Associations between smoking-associated mutational signature and predicted neoantigen load for each cancer type. [file 12885_2020_7368_MOESM1_ESM.xlsx]

## Sheet: Supplementary Table 1
Supplementary Table 1. The sample size for each cancer type
Cancer type	No of sample
adrenocortical carcinoma	78
bladder urothelial carcinoma	407
breast invasive carcinoma	972
cervical squamous cell carcinoma and endocervical adenocarcinoma	278
cervical squamous cell carcinoma and endocervical adenocarcinoma	272
lymphoid neoplasm diffuse large B-cell lymphoma	37
esophageal carcinoma	181
esophageal carcinoma	161
head and neck squamous cell carcinoma	495
kidney chromophobe	65
kidney renal clear cell carcinoma	321
kidney renal papillary cell carcinoma	274
acute myeloid leukemia	125
brain lower grade gliom	506
liver hepatocellular carcinoma	354
lung adenocarcinoma	507
lung squamous cell carcinoma	474
ovarian serous cystadenocarcinoma	211
pancreatic adenocarcinoma	171
prostate adenocarcinoma	492
rectum adenocarcinoma	86
sarcoma	233
skin cutaneous melanoma	445
stomach adenocarcinoma	411
uterine corpus endometrial carcinoma	173
uterine carcinosarcom	28
total	7757

## Sheet: Supplementary Table 2
Supplementary Table 2. A collection of candidate blood-based methylations at CpG sites reported from five previous epigenome wide association studies.
Discovery stagea			Replication stage 1					Replication stage 2			Repilcation stage 3					Replication stage 4		Is discovered in at leat one of replication studies
Joehanes et al., 2016			Zeilinger et al., 2012					Besingi and Johansson, 2014			Tsaprouni et al., 2014					Ambatipudi et al., 2016
Bonferroni-corrected P < 0.05c			Bonferroni-corrected P < 0.05c					FDR q-value < 0.05c			genome-wide significance in the combined analysis P < 5 × 10−8c					FDR q-value < 0.05c
CpG	Beta	P	CpG	Discovery stageb		Replication stage		CpG	Beta	P	CpG	Discovery stageb		Replication stage		CpG	P
				Beta	P	Beta	P					Beta	P	Beta	P
cg01940273	-0.0815	2.00 × 10-34	cg01940273	-7.89	9.28 × 10-114	-7.53	5.46 × 10-43	cg01940273	-0.041	1.14 × 10-29	cg01940273	-12.7	3.68 × 10-32	-11.7	1.10 × 10-19	cg01940273	1.84 × 10-73	1
cg02451831	-0.0244	6.50 × 10-10	cg02451831	-2.3	2.79 × 10-13	-3.1	1.35 × 10-09				cg02451831	-3.2	1.32 × 10-07	-2.8	4.67 × 10-06	cg02451831	1.39 × 10-08	1
cg02657160	-0.0158	2.40 × 10-16	cg02657160	-1.48	1.67 × 10-09	-1.37	3.34 × 10-06	cg02657160	-0.011	1.00 × 10-09	cg02657160	-2.6	4.90 × 10-10	-0.8	7.79 × 10-05	cg02657160	1.71 × 10-02	1
cg03329539	-0.0434	2.50 × 10-19	cg03329539	-2.39	3.66 × 10-59	-2.57	8.34 × 10-26	cg03329539	-0.022	8.76 × 10-13	cg03329539	-5.7	7.72 × 10-17	-2.5	1.91 × 10-15	cg03329539	4.33 × 10-20	1
cg03547355	-0.0173	2.20 × 10-11	cg03547355	-2.76	1.06 × 10-12	-2.21	1.65 × 10-06				cg03547355	-2.6	5.86 × 10-08	-1.4	9.30 × 10-05	cg03547355	4.78 × 10-04	1
cg03636183	-0.0953	1.10 × 10-20	cg03636183	-14.74	2.42 × 10-80	-17.63	1.65 × 10-39	cg03636183	-0.039	1.71 × 10-37	cg03636183	-13.4	1.06 × 10-22	-10.6	4.31 × 10-16	cg03636183	9.12 × 10-65	1
cg05575921	-0.1803	4.50 × 10-26	cg05575921	-24.4	2.54 × 10-182	-23.29	1.81 × 10-64	cg05575921	-0.074	7.19 × 10-70	cg05575921	-27.8	3.02 × 10-32	-19.7	1.84 × 10-39	cg05575921	3.40 × 10-109	1
cg05951221	-0.0966	4.30 × 10-27	cg05951221	-5.21	8.92 × 10-104	-4.53	2.06 × 10-41	cg05951221	-0.046	8.52 × 10-27	cg05951221	-13.2	2.35 × 10-32	-10.9	9.62 × 10-25	cg05951221	1.53 × 10-75	1
cg06126421	-0.0973	1.70 × 10-20	cg06126421	-17.05	1.72 × 10-75	-17.89	3.73 × 10-36	cg06126421	-0.049	5.51 × 10-32	cg06126421	-12.5	1.82 × 10-23	-10.9	4.58 × 10-16	cg06126421	4.14 × 10-54	1
cg06644428	-0.04	1.90 × 10-13	cg06644428	-7.05	6.37 × 10-31	-3.75	1.94 × 10-15	cg06644428	-0.025	5.22 × 10-08	cg06644428	-4.4	4.62 × 10-17	-2.6	6.46 × 10-09	cg06644428	7.54 × 10-23	1
cg11660018	-0.0391	4.10 × 10-25	cg11660018	-3.87	1.29 × 10-22	-2.96	5.88 × 10-13	cg11660018	-0.017	8.99 × 10-09	cg11660018	-5.6	3.89 × 10-08	-3.9	9.10 × 10-08	cg11660018	4.58 × 10-13	1
cg13193840	-0.0174	1.80 × 10-17	cg13193840	-2.41	1.53 × 10-23	-1.91	3.95 × 10-07				cg13193840	-2.8	1.15 × 10-10	-2.1	1.98 × 10-06	cg13193840	1.26 × 10-18	1
cg14817490	-0.049	1.20 × 10-19	cg14817490	-3.81	4.08 × 10-50	-3.17	2.37 × 10-19	cg14817490	-0.022	1.13 × 10-10	cg14817490	-7	4.14 × 10-11	-4.7	4.18 × 10-13	cg14817490	5.71 × 10-22	1
cg15342087	-0.0306	1.60 × 10-17	cg15342087	-3.36	1.71 × 10-42	-5.42	2.89 × 10-27	cg15342087	-0.015	4.44 × 10-16	cg15342087	-4	6.01 × 10-15	-1.6	5.73 × 10-08	cg15342087	1.43 × 10-26	1
cg17024919	-0.0351	2.10 × 10-16	cg17024919	-3.09	4.06 × 10-09	-2.47	2.57 × 10-05				cg17024919	-6.3	3.83 × 10-07	-2.4	3.30 × 10-04			1
cg19859270	-0.023	1.30 × 10-20	cg19859270	-1.31	9.00 × 10-24	-1.94	2.79 × 10-21	cg19859270	-0.01	1.19 × 10-14	cg19859270	-3.5	4.17 × 10-19	-2.7	1.07 × 10-14	cg19859270	1.71 × 10-11	1
cg20295214	-0.0178	5.50 × 10-15	cg20295214	-2.98	1.13 × 10-09	-4.36	4.14 × 10-11	cg20295214	-0.016	1.39 × 10-12	cg20295214	-2.4	3.11 × 10-07	-1.9	5.97 × 10-06	cg20295214	5.54 × 10-09	1
cg21161138	-0.053	4.40 × 10-16	cg21161138	-10.45	8.58 × 10-81	-10.6	1.19 × 10-40	cg21161138	-0.025	3.72 × 10-19	cg21161138	-8.7	9.29 × 10-22	-5.6	7.00 × 10-18	cg21161138	1.68 × 10-42	1
cg21566642	-0.1257	4.20 × 10-25	cg21566642	-16.7	6.90 × 10-138	-15.58	8.82 × 10-41	cg21566642	-0.068	2.57 × 10-35	cg21566642	-17.6	2.80 × 10-31	-16.2	6.89 × 10-25	cg21566642	5.47 × 10-88	1
cg23079012	-0.0223	2.70 × 10-17	cg23079012	-1.1	8.29 × 10-24	-0.96	1.59 × 10-11	cg23079012	-0.007	9.81 × 10-13	cg23079012	-5.3	1.80 × 10-09	-1.9	9.40 × 10-04	cg23079012	3.20 × 10-12	1
cg24090911	-0.0238	8.70 × 10-12	cg24090911	-4.08	3.41 × 10-14	-4.21	5.68 × 10-08				cg24090911	-6	1.39 × 10-09	-1.8	6.72 × 10-05	cg24090911	1.18 × 10-04	1
cg24859433	-0.031	3.30 × 10-12	cg24859433	-4.03	3.06 × 10-41	-4.92	1.14 × 10-19	cg24859433	-0.015	8.09 × 10-14	cg24859433	-5	7.00 × 10-14	-2.5	2.62 × 10-06	cg24859433	6.68 × 10-23	1
cg03991871	-0.0379	2.60 × 10-16	cg03991871	-5.73	4.84 × 10-41	-7.88	1.23 × 10-23	cg03991871	-0.019	7.28 × 10-11	cg03991871	-6.2	7.60 × 10-08	-2.5	2.73 × 10-04	cg03991871	2.41 × 10-09	1
cg19572487	-0.0544	3.80 × 10-20	cg19572487	-10.02	9.37 × 10-40	-7.81	7.56 × 10-15	cg19572487	-0.024	2.92 × 10-10	cg19572487	-7.1	3.64 × 10-10	-7.1	3.64 × 10-10	cg19572487	5.59 × 10-15	1
cg21611682	-0.0264	1.30 × 10-18	cg21611682	-5.24	1.09 × 10-18	-5.38	3.16 × 10-20	cg21611682	-0.013	4.60 × 10-08	cg21611682	-4.1	2.09 × 10-07	-3.6	3.82 × 10-06	cg21611682	8.67 × 10-28	1
cg25189904	-0.0768	5.20 × 10-22	cg25189904	-8.19	1.71 × 10-39	-7.4	4.13 × 10-15	cg25189904	-0.027	3.13 × 10-08	cg25189904	-7.9	4.89 × 10-09	-6	2.71 × 10-09	cg25189904	4.27 × 10-19	1
cg27241845	-0.0378	3.00 × 10-13	cg27241845	-8.74	2.79 × 10-35	-8.36	2.07 × 10-19	cg27241845	-0.015	3.81 × 10-07	cg27241845	-7	1.20 × 10-10	-3.1	9.21 × 10-10	cg27241845	1.16 × 10-16	1
cg00310412	-0.0229	5.70 × 10-17	cg00310412	-1.97	2.34 × 10-13	-2.62	6.10 × 10-11	cg00310412	-0.013	5.77 × 10-10						cg00310412	1.72 × 10-11	1
cg00385142	-0.0053	4.70 × 10-08						cg00385142	-0.006	7.07 × 10-06								1
cg01681367	0.0061	1.30 × 10-08						cg01681367	0.008	6.51 × 10-06								1
cg01692968	-0.033	7.40 × 10-16	cg01692968	-1.42	7.30 × 10-11	-1.21	3.33 × 10-07	cg01692968	-0.02	2.60 × 10-07						cg01692968	6.29 × 10-13	1
cg01899089	-0.0316	1.10 × 10-15	cg01899089	-2.86	8.95 × 10-32	-2.26	2.49 × 10-13	cg01899089	-0.013	3.05 × 10-07						cg01899089	2.30 × 10-07	1
cg01901332	-0.0299	1.80 × 10-13	cg01901332	-5.07	1.70 × 10-09	-4.34	5.57 × 10-12	cg01901332	-0.017	1.24 × 10-07						cg01901332	3.13 × 10-17	1
cg03450842	-0.0259	1.90 × 10-14						cg03450842	-0.014	2.41 × 10-09								1
cg03707168	-0.0285	1.00 × 10-09						cg03707168	-0.023	1.37 × 10-06								1
cg04885881	-0.0424	2.20 × 10-14	cg04885881	-7.41	1.35 × 10-28	-6.71	6.62 × 10-13	cg04885881	-0.022	1.51 × 10-09						cg04885881	8.16 × 10-15	1
cg05221370	-0.0168	3.40 × 10-09						cg05221370	-0.013	9.95 × 10-06								1
cg05284742	-0.0271	2.10 × 10-19	cg05284742	-3.76	3.57 × 10-09	-4.32	1.48 × 10-10	cg05284742	-0.015	8.11 × 10-09						cg05284742	3.24 × 10-16	1
cg06060868	-0.0089	1.80 × 10-09						cg06060868	-0.009	3.76 × 10-06								1
cg07123182	-0.0111	1.20 × 10-09	cg07123182	-0.91	8.64 × 10-13	-0.81	3.11 × 10-09	cg07123182	-0.006	4.31 × 10-06						cg07123182	5.17 × 10-05	1
cg07986378	-0.029	9.60 × 10-10						cg07986378	-0.019	5.17 × 10-06						cg07986378	1.18 × 10-15	1
cg08709672	-0.0227	1.50 × 10-21	cg08709672	-2.58	1.93 × 10-20	-2.44	1.10 × 10-10	cg08709672	-0.016	6.98 × 10-12						cg08709672	2.96 × 10-20	1
cg09022230	-0.0222	1.10 × 10-13						cg09022230	-0.016	3.90 × 10-06						cg09022230	1.82 × 10-04	1
cg09848445	-0.0036	6.50 × 10-08						cg09848445	-0.003	6.73 × 10-06								1
cg09935388	-0.0832	3.10 × 10-17	cg09935388	-15.31	3.27 × 10-24	-16.47	3.98 × 10-26	cg09935388	-0.038	6.90 × 10-23						cg09935388	1.66 × 10-21	1
cg10190813	-0.0115	1.60 × 10-14						cg10190813	-0.009	7.31 × 10-06						cg10190813	3.18 × 10-02	1
cg11207515	0.0431	1.50 × 10-18	cg11207515	8.28	2.53 × 10-10	5.29	2.16 × 10-07	cg11207515	0.019	8.95 × 10-06						cg11207515	2.67 × 10-13	1
cg11231349	-0.0207	5.30 × 10-09	cg11231349	-1.92	3.94 × 10-09	-3.34	3.21 × 10-06	cg11231349	-0.02	7.95 × 10-07						cg11231349	1.48 × 10-05	1
cg11314684	-0.0167	3.00 × 10-12						cg11314684	-0.012	6.08 × 10-08						cg11314684	4.45 × 10-02	1
cg12803068	0.0632	9.10 × 10-23	cg12803068	14.96	7.08 × 10-30	15.12	1.04 × 10-15	cg12803068	0.033	3.06 × 10-07						cg12803068	6.51 × 10-22	1
cg12806681	-0.0187	2.60 × 10-18	cg12806681	-2.44	3.63 × 10-33	-2.42	2.60 × 10-17	cg12806681	-0.011	1.30 × 10-08						cg12806681	3.26 × 10-09	1
cg12876356	-0.0573	1.50 × 10-15	cg12876356	-8.48	2.92 × 10-17	-22.63	6.18 × 10-18	cg12876356	-0.02	3.58 × 10-11						cg12876356	2.18 × 10-11	1
cg13976502	-0.0143	1.10 × 10-10	cg13976502	-1.01	4.67 × 10-16	-0.96	3.86 × 10-05	cg13976502	-0.012	9.28 × 10-07								1
cg14580211	-0.0333	1.10 × 10-15	cg14580211	-3.91	2.19 × 10-12	-4.61	4.44 × 10-12	cg14580211	-0.02	1.54 × 10-10						cg14580211	1.17 × 10-09	1
cg14753356	-0.0378	9.20 × 10-18	cg14753356	-5.37	8.14 × 10-24	-6.41	2.98 × 10-23	cg14753356	-0.024	5.52 × 10-09						cg14753356	3.13 × 10-40	1
cg16145216	0.0298	6.70 × 10-48						cg16145216	0.019	7.97 × 10-06						cg16145216	3.44 × 10-05	1
cg16794579	-0.0147	5.10 × 10-22						cg16794579	-0.012	7.66 × 10-06								1
cg17065712	-0.0062	1.50 × 10-09						cg17065712	-0.008	2.26 × 10-07						cg17065712	1.98 × 10-03	1
cg18316974	-0.0374	5.20 × 10-14	cg18316974	-1.86	1.60 × 10-16	-1.73	6.34 × 10-10	cg18316974	-0.008	1.55 × 10-07						cg18316974	1.96 × 10-08	1
cg18754985	-0.0095	7.70 × 10-12						cg18754985	-0.006	9.64 × 10-06								1
cg20348746	-0.0134	6.50 × 10-08						cg20348746	-0.022	4.14 × 10-06								1
cg21913886	-0.015	3.90 × 10-10	cg21913886	-3.38	7.26 × 10-11	-3.51	7.03 × 10-06	cg21913886	-0.011	3.09 × 10-06						cg21913886	6.84 × 10-09	1
cg22132788	0.0463	8.10 × 10-19	cg22132788	6.68	1.99 × 10-34	5.02	8.44 × 10-18	cg22132788	0.023	6.85 × 10-08						cg22132788	3.23 × 10-23	1
cg22635676	0.0546	1.30 × 10-12						cg22635676	0.057	4.50 × 10-06						cg22635676	1.65 × 10-06	1
cg23161492	-0.0403	1.40 × 10-18	cg23161492	-1.6	1.12 × 10-24	-1.52	2.15 × 10-12	cg23161492	-0.017	8.36 × 10-06						cg23161492	1.60 × 10-19	1
cg23198793	0.017	6.60 × 10-19						cg23198793	0.015	3.31 × 10-06								1
cg23576855	-0.1458	7.10 × 10-27						cg23576855	-0.066	3.23 × 10-11						cg23576855	1.06 × 10-13	1
cg24838345	-0.0189	1.70 × 10-12						cg24838345	-0.015	4.85 × 10-06						cg24838345	7.60 × 10-09	1
cg24996979	-0.0145	3.60 × 10-13	cg24996979	-0.56	6.84 × 10-25	-0.48	2.27 × 10-08	cg24996979	-0.008	4.78 × 10-06						cg24996979	5.99 × 10-05	1
cg25013095	-0.0055	6.50 × 10-13						cg25013095	-0.005	5.93 × 10-08						cg25013095	4.39 × 10-02	1
cg25292882	-0.0135	7.80 × 10-10						cg25292882	-0.01	1.54 × 10-07								1
cg25648203	-0.0387	2.10 × 10-14	cg25648203	-7.96	4.73 × 10-47	-7.55	2.03 × 10-23	cg25648203	-0.014	3.53 × 10-12						cg25648203	2.79 × 10-28	1
cg25949550	-0.0199	9.00 × 10-25	cg25949550	-1.38	4.53 × 10-29	-0.95	7.21 × 10-14	cg25949550	-0.008	2.91 × 10-06						cg25949550	2.24 × 10-16	1
cg26271591	-0.0316	7.60 × 10-13	cg26271591	-5.57	1.75 × 10-14	-4.8	8.08 × 10-09	cg26271591	-0.02	1.99 × 10-06						cg26271591	3.17 × 10-06	1
cg26703534	-0.0409	1.20 × 10-21	cg26703534	-6.17	2.14 × 10-38	-5.77	7.83 × 10-25	cg26703534	-0.022	7.51 × 10-20						cg26703534	2.82 × 10-47	1
cg26707709	0.0284	5.00 × 10-14						cg26707709	0.023	6.09 × 10-06						cg26707709	6.90 × 10-06	1
cg26718213	0.0382	1.50 × 10-12						cg26718213	0.033	7.76 × 10-07						cg26718213	5.23 × 10-07	1
cg26963277	-0.0241	3.60 × 10-10	cg26963277	-2.86	4.52 × 10-22	-1.93	2.16 × 10-09	cg26963277	-0.009	3.30 × 10-06						cg26963277	8.32 × 10-08	1
cg00073090	-0.0196	4.20 × 10-30	cg00073090	-0.26	9.10 × 10-14	-0.9	6.17 × 10-08									cg00073090	3.09 × 10-10	1
cg00336149	0.0289	1.30 × 10-13	cg00336149	6.46	1.57 × 10-12	3.71	4.40 × 10-06									cg00336149	3.90 × 10-06	1
cg00501876	-0.0222	2.50 × 10-15	cg00501876	-4.43	1.39 × 10-25	-3.12	4.12 × 10-06									cg00501876	3.30 × 10-08	1
cg00835193	-0.016	2.80 × 10-08	cg00835193	-8.23	2.44 × 10-08	-11.66	4.40 × 10-07											1
cg00871610	-0.0221	2.60 × 10-18	cg00871610	-4.33	5.46 × 10-08	-3.89	1.13 × 10-07											1
cg00911794	0.0208	4.30 × 10-14	cg00911794	4.6	6.84 × 10-10	1.99	7.89 × 10-06											1
cg00931843	0.0199	3.90 × 10-10	cg00931843	6.37	1.69 × 10-10	5.66	1.09 × 10-07									cg00931843	8.91 × 10-04	1
cg01097768	-0.0166	6.80 × 10-35	cg01097768	-2.4	1.22 × 10-11	-1.89	5.02 × 10-07									cg01097768	4.15 × 10-03	1
cg01127300	-0.0335	1.30 × 10-11	cg01127300	-3.83	3.08 × 10-16	-3.87	7.04 × 10-06									cg01127300	8.99 × 10-06	1
cg01207684	-0.0246	8.40 × 10-10	cg01207684	-1.83	6.29 × 10-10	-3.42	1.76 × 10-07									cg01207684	3.12 × 10-06	1
cg01208318	-0.0386	1.80 × 10-12	cg01208318	-7.74	2.54 × 10-12	-6.2	1.20 × 10-05									cg01208318	7.49 × 10-09	1
cg01731783	-0.0144	1.10 × 10-15	cg01731783	-2.05	3.48 × 10-11	-1.64	3.76 × 10-05									cg01731783	1.80 × 10-05	1
cg01744331	-0.0135	2.60 × 10-15	cg01744331	-1.21	3.51 × 10-10	-1.35	4.98 × 10-08									cg01744331	1.78 × 10-03	1
cg01882991	-0.0151	1.70 × 10-09	cg01882991	-1.4	1.74 × 10-08	-1.49	1.84 × 10-08									cg01882991	1.02 × 10-02	1
cg02186444	0.0151	2.60 × 10-15	cg02186444	3.82	4.67 × 10-16	3.01	1.95 × 10-08											1
cg02532700	-0.0238	5.20 × 10-13	cg02532700	-1.15	1.88 × 10-16	-0.94	1.07 × 10-07									cg02532700	8.46 × 10-04	1
cg02583484	-0.026	1.80 × 10-24	cg02583484	-2.09	7.10 × 10-20	-1.77	1.90 × 10-08									cg02583484	1.17 × 10-09	1
cg03188382	-0.017	1.20 × 10-16	cg03188382	-1.19	6.73 × 10-11	-1.15	2.70 × 10-05											1
cg03234777	-0.0132	9.50 × 10-10	cg03234777	-0.69	5.16 × 10-15	-0.56	7.93 × 10-06									cg03234777	1.52 × 10-02	1
cg03274391	0.0727	2.20 × 10-15	cg03274391	18.06	1.67 × 10-25	11.93	3.74 × 10-10									cg03274391	3.26 × 10-06	1
cg03373393	-0.0078	1.50 × 10-09	cg03373393	-0.34	1.38 × 10-11	-0.4	2.94 × 10-05											1
cg03440944	-0.015	1.90 × 10-23	cg03440944	-2.42	1.68 × 10-11	-1.42	2.54 × 10-05											1
cg03489965	0.0246	2.60 × 10-14	cg03489965	2.66	9.52 × 10-15	2.46	4.23 × 10-05									cg03489965	1.09 × 10-03	1
cg03604011	0.0241	4.70 × 10-12	cg03604011	3.4	7.87 × 10-30	1.93	5.66 × 10-08											1
cg04180046	0.0351	1.30 × 10-17	cg04180046	2.17	5.92 × 10-14	2.1	1.33 × 10-09									cg04180046	1.23 × 10-07	1
cg04956244	0.0122	1.50 × 10-29	cg04956244	2.5	3.44 × 10-10	1.59	4.29 × 10-06									cg04956244	1.32 × 10-06	1
cg05194346	0.023	7.00 × 10-09	cg05194346	9.98	3.36 × 10-22	4.89	1.43 × 10-05									cg05194346	3.67 × 10-05	1
cg05673882	-0.026	1.20 × 10-11	cg05673882	-2.65	4.49 × 10-23	-1.99	6.02 × 10-08									cg05673882	7.76 × 10-06	1
cg05875421	-0.0129	2.40 × 10-11	cg05875421	-0.52	2.15 × 10-14	-0.44	3.63 × 10-07									cg05875421	2.54 × 10-07	1
cg06459104	-0.0307	1.70 × 10-08	cg06459104	-5.45	1.78 × 10-10	-4.7	2.11 × 10-07											1
cg06595162	-0.0154	6.00 × 10-11	cg06595162	-2.71	2.65 × 10-08	-2.29	3.88 × 10-06									cg06595162	7.38 × 10-05	1
cg06635952	0.0213	7.60 × 10-17	cg06635952	2	2.37 × 10-21	1.38	4.59 × 10-09									cg06635952	2.59 × 10-05	1
cg06819357	0.0156	2.60 × 10-13	cg06819357	5.7	4.81 × 10-11	2.28	1.32 × 10-05									cg06819357	2.76 × 10-08	1
cg06885459	0.0159	6.30 × 10-11	cg06885459	4.88	2.09 × 10-11	3.01	4.91 × 10-05									cg06885459	1.31 × 10-04	1
cg07251887	-0.023	1.40 × 10-11	cg07251887	-5.13	5.61 × 10-09	-2.94	1.64 × 10-07									cg07251887	7.58 × 10-15	1
cg07339236	-0.0232	2.40 × 10-25	cg07339236	-1.1	1.57 × 10-21	-0.83	5.04 × 10-16									cg07339236	2.68 × 10-11	1
cg07381806	-0.0293	1.90 × 10-08	cg07381806	-5.12	3.46 × 10-17	-4.27	4.74 × 10-06									cg07381806	1.36 × 10-02	1
cg07465627	-0.0136	3.80 × 10-15	cg07465627	-1.38	3.67 × 10-12	-1.46	6.45 × 10-06											1
cg07826859	-0.0218	1.30 × 10-12	cg07826859	-5.12	8.03 × 10-27	-3.78	5.60 × 10-10									cg07826859	2.51 × 10-12	1
cg08202836	0.011	8.70 × 10-09	cg08202836	1.51	3.85 × 10-08	1.85	1.60 × 10-07											1
cg08606254	0.0071	4.70 × 10-15	cg08606254	0.7	9.25 × 10-09	0.69	6.18 × 10-07											1
cg08884752	-0.0171	1.70 × 10-11	cg08884752	-4.01	4.43 × 10-13	-2.82	1.25 × 10-05									cg08884752	1.98 × 10-02	1
cg08972170	0.0237	9.80 × 10-29	cg08972170	5.33	1.53 × 10-09	4.95	4.51 × 10-08									cg08972170	2.60 × 10-02	1
cg09099830	-0.0224	6.40 × 10-15	cg09099830	-1.72	1.55 × 10-24	-2.57	3.23 × 10-07									cg09099830	8.00 × 10-05	1
cg09197783	-0.0151	4.30 × 10-12	cg09197783	-3.04	5.23 × 10-08	-2.57	1.99 × 10-06									cg09197783	1.22 × 10-03	1
cg09469355	-0.0166	1.30 × 10-24	cg09469355	-1.76	3.34 × 10-10	-1.61	2.48 × 10-07											1
cg09662411	-0.0323	2.20 × 10-16	cg09662411	-3.73	8.01 × 10-09	-9.49	3.76 × 10-11											1
cg10807309	0.0133	4.40 × 10-11	cg10807309	1.83	1.25 × 10-12	2.01	8.47 × 10-06									cg10807309	4.05 × 10-02	1
cg10919522	-0.0186	4.00 × 10-25	cg10919522	-0.89	6.20 × 10-17	-0.61	2.46 × 10-05									cg10919522	6.67 × 10-03	1
cg11152412	-0.0077	1.80 × 10-30	cg11152412	-0.3	1.37 × 10-11	-0.34	6.16 × 10-06											1
cg11554391	-0.0234	9.80 × 10-19	cg11554391	-1.03	5.07 × 10-24	-0.69	2.72 × 10-09									cg11554391	8.21 × 10-11	1
cg11701312	-0.0121	1.20 × 10-13	cg11701312	-1.41	3.40 × 10-10	-1.16	2.72 × 10-05											1
cg11902728	0.0132	5.30 × 10-09	cg11902728	5.76	4.05 × 10-13	1.39	4.41 × 10-05									cg11902728	1.57 × 10-03	1
cg11902777	-0.0201	9.10 × 10-30	cg11902777	-1.12	4.04 × 10-40	-0.95	1.38 × 10-17									cg11902777	5.42 × 10-13	1
cg12075928	-0.0339	2.00 × 10-13	cg12075928	-7.8	1.40 × 10-18	-4.97	5.27 × 10-08									cg12075928	3.14 × 10-11	1
cg12513616	-0.0262	6.10 × 10-41	cg12513616	-0.87	2.88 × 10-17	-1.2	6.99 × 10-08											1
cg12547807	-0.017	2.70 × 10-14	cg12547807	-2.14	6.52 × 10-20	-1.46	3.43 × 10-06									cg12547807	5.83 × 10-03	1
cg13038618	-0.0245	4.00 × 10-17	cg13038618	-4.49	1.86 × 10-10	-5.34	3.25 × 10-08											1
cg13039251	0.0304	1.40 × 10-15	cg13039251	7.15	3.81 × 10-17	4.67	6.24 × 10-07									cg13039251	5.42 × 10-06	1
cg13518625	-0.0121	8.30 × 10-13	cg13518625	-0.49	1.15 × 10-13	-0.7	3.45 × 10-08											1
cg13787850	-0.0187	3.80 × 10-09	cg13787850	-3.1	2.14 × 10-10	-3.83	1.04 × 10-06									cg13787850	2.09 × 10-02	1
cg13910681	-0.0082	1.70 × 10-19	cg13910681	-0.41	5.92 × 10-08	-0.4	1.65 × 10-05											1
cg14624207	-0.0212	1.00 × 10-18	cg14624207	-5.15	2.94 × 10-12	-3.59	5.74 × 10-10									cg14624207	4.37 × 10-06	1
cg15187398	-0.0286	1.90 × 10-13	cg15187398	-2.75	8.51 × 10-09	-1.77	6.68 × 10-07											1
cg15417641	0.038	6.90 × 10-13	cg15417641	7.92	1.25 × 10-16	5.28	1.90 × 10-06									cg15417641	8.66 × 10-07	1
cg15474579	-0.0207	3.00 × 10-12	cg15474579	-3.23	9.30 × 10-09	-2.14	2.94 × 10-05									cg15474579	3.37 × 10-02	1
cg15542713	0.0397	2.40 × 10-13	cg15542713	9.52	2.54 × 10-08	9.95	3.65 × 10-13									cg15542713	1.12 × 10-04	1
cg15693572	0.0527	3.90 × 10-11	cg15693572	10.87	3.84 × 10-14	6.9	1.74 × 10-06									cg15693572	1.65 × 10-06	1
cg16201146	-0.0165	1.10 × 10-12	cg16201146	-3.57	7.91 × 10-14	-3.55	5.75 × 10-07											1
cg16255816	-0.0154	2.20 × 10-12	cg16255816	-0.57	9.19 × 10-11	-0.9	2.67 × 10-05									cg16255816	8.88 × 10-04	1
cg16556677	-0.0157	8.50 × 10-09	cg16556677	-3.84	6.58 × 10-10	-3.29	2.57 × 10-07											1
cg16611234	-0.0253	1.30 × 10-11	cg16611234	-1.25	8.31 × 10-12	-0.98	1.53 × 10-05									cg16611234	4.30 × 10-07	1
cg16786458	0.0177	4.70 × 10-17	cg16786458	2.16	2.79 × 10-11	1.57	2.34 × 10-05											1
cg17372101	0.0246	3.30 × 10-14	cg17372101	7.23	4.17 × 10-12	4.09	1.05 × 10-07									cg17372101	2.51 × 10-06	1
cg17619755	0.0232	3.20 × 10-21	cg17619755	4.05	2.64 × 10-18	2.62	3.32 × 10-06									cg17619755	3.38 × 10-13	1
cg17819085	-0.0095	6.70 × 10-10	cg17819085	-2.3	6.87 × 10-08	-1.98	2.53 × 10-05											1
cg17924476	0.0335	9.30 × 10-18	cg17924476	5.8	2.67 × 10-16	3.25	2.13 × 10-07									cg17924476	8.42 × 10-09	1
cg18146737	-0.0519	4.80 × 10-15	cg18146737	-1.55	4.79 × 10-17	-2.87	3.22 × 10-08									cg18146737	1.89 × 10-08	1
cg18335991	-0.0135	8.10 × 10-10	cg18335991	-3.94	4.90 × 10-13	-3	4.53 × 10-07											1
cg18642234	-0.0167	1.20 × 10-16	cg18642234	-1.62	1.44 × 10-12	-1.11	1.41 × 10-05									cg18642234	2.66 × 10-06	1
cg19089201	0.0312	1.60 × 10-15	cg19089201	1.86	9.26 × 10-13	2.87	5.82 × 10-09									cg19089201	2.43 × 10-10	1
cg19254163	-0.021	1.50 × 10-12	cg19254163	-3.88	4.82 × 10-09	-2.92	1.33 × 10-08									cg19254163	5.33 × 10-11	1
cg19406367	0.0175	7.00 × 10-44	cg19406367	3.11	2.79 × 10-08	4.54	4.25 × 10-06									cg19406367	2.32 × 10-02	1
cg19589396	-0.0223	2.40 × 10-12	cg19589396	-3.86	4.23 × 10-14	-1.83	2.89 × 10-05											1
cg19713429	-0.0196	4.10 × 10-12	cg19713429	-0.45	1.90 × 10-16	-0.49	4.52 × 10-06									cg19713429	1.26 × 10-04	1
cg19713851	-0.0391	1.20 × 10-09	cg19713851	-6.47	1.28 × 10-12	-4.45	6.72 × 10-06									cg19713851	2.09 × 10-03	1
cg19717773	-0.0392	6.50 × 10-12	cg19717773	-4.05	1.15 × 10-08	-4.12	1.95 × 10-05									cg19717773	3.08 × 10-02	1
cg19719391	0.0171	2.60 × 10-12	cg19719391	4.18	2.32 × 10-13	3.14	3.22 × 10-05									cg19719391	3.01 × 10-04	1
cg21121843	-0.0242	1.20 × 10-10	cg21121843	-2.07	1.79 × 10-13	-1.32	9.78 × 10-06									cg21121843	7.21 × 10-06	1
cg21140898	-0.0262	7.70 × 10-11	cg21140898	-3.28	1.08 × 10-10	-2.62	1.83 × 10-05									cg21140898	6.97 × 10-04	1
cg21188533	0.0407	2.90 × 10-11	cg21188533	10.18	1.12 × 10-10	5.56	4.38 × 10-05									cg21188533	1.81 × 10-04	1
cg21322436	-0.0315	3.50 × 10-18	cg21322436	-4.74	1.43 × 10-24	-4.46	5.47 × 10-10									cg21322436	1.49 × 10-22	1
cg21393163	-0.0136	2.40 × 10-15	cg21393163	-0.69	1.54 × 10-20	-0.68	9.33 × 10-06									cg21393163	2.32 × 10-08	1
cg22539182	0.0154	1.30 × 10-11	cg22539182	1.41	7.40 × 10-13	0.93	3.99 × 10-07											1
cg22635096	0.0128	7.80 × 10-08	cg22635096	3.36	5.81 × 10-11	2.64	7.60 × 10-06											1
cg22851561	-0.0244	5.60 × 10-19	cg22851561	-6.06	5.47 × 10-21	-3.6	4.60 × 10-09									cg22851561	3.30 × 10-08	1
cg23090529	-0.0313	5.80 × 10-12	cg23090529	-2.28	9.90 × 10-11	-1.64	9.52 × 10-06											1
cg23110422	-0.0214	2.90 × 10-14	cg23110422	-3.68	1.72 × 10-16	-3.6	2.54 × 10-07									cg23110422	1.66 × 10-06	1
cg23126342	0.0267	3.10 × 10-12	cg23126342	9.11	7.16 × 10-14	7.56	2.73 × 10-08									cg23126342	2.75 × 10-07	1
cg23480021	0.0669	2.00 × 10-12	cg23480021	18.63	2.67 × 10-22	15.77	1.95 × 10-10									cg23480021	1.54 × 10-07	1
cg23621097	0.0153	2.40 × 10-12	cg23621097	3.47	4.23 × 10-08	1.83	2.40 × 10-05											1
cg23667432	-0.0126	3.00 × 10-08	cg23667432	-1.57	1.55 × 10-11	-1.46	4.59 × 10-05									cg23667432	4.29 × 10-02	1
cg23681440	-0.0166	2.20 × 10-11	cg23681440	-1.31	1.12 × 10-08	-2.68	7.98 × 10-07									cg23681440	1.30 × 10-05	1
cg23771366	-0.0362	7.50 × 10-18	cg23771366	-2.26	7.62 × 10-20	-1.79	5.86 × 10-09									cg23771366	8.21 × 10-11	1
cg23916896	-0.0588	6.30 × 10-20	cg23916896	-2.11	9.79 × 10-29	-1.94	4.14 × 10-20									cg23916896	9.43 × 10-16	1
cg23973524	0.0248	1.90 × 10-17	cg23973524	4.21	1.23 × 10-25	2.16	1.06 × 10-06									cg23973524	5.94 × 10-06	1
cg24049493	0.0464	7.80 × 10-17	cg24049493	4.05	3.73 × 10-14	3.83	1.13 × 10-12									cg24049493	1.91 × 10-05	1
cg24540678	-0.0128	7.00 × 10-14	cg24540678	-0.68	2.30 × 10-17	-0.51	1.91 × 10-07									cg24540678	4.67 × 10-04	1
cg25197194	0.0203	1.70 × 10-26	cg25197194	4.62	5.71 × 10-10	4.88	8.69 × 10-06											1
cg25305703	-0.035	5.90 × 10-16	cg25305703	-6.05	2.09 × 10-08	-6.17	6.16 × 10-09									cg25305703	2.61 × 10-04	1
cg25421530	0.0128	1.50 × 10-25	cg25421530	1.6	4.22 × 10-09	2.78	1.88 × 10-06									cg25421530	3.72 × 10-04	1
cg25809905	0.0233	4.50 × 10-22	cg25809905	6.53	2.74 × 10-12	3.87	1.64 × 10-06									cg25809905	4.64 × 10-02	1
cg25953130	-0.0305	4.50 × 10-12	cg25953130	-4.69	6.34 × 10-10	-5.41	2.09 × 10-07									cg25953130	8.40 × 10-04	1
cg26242531	0.0163	7.80 × 10-15	cg26242531	4.02	1.37 × 10-15	3.28	2.01 × 10-07									cg26242531	4.21 × 10-03	1
cg26361535	-0.0382	4.20 × 10-20	cg26361535	-5.54	4.14 × 10-09	-6.35	4.39 × 10-07									cg26361535	2.88 × 10-08	1
cg26908328	-0.0087	1.10 × 10-10	cg26908328	-0.6	2.73 × 10-08	-0.65	1.83 × 10-06									cg26908328	4.84 × 10-02	1
cg27312979	0.032	2.40 × 10-10	cg27312979	5.02	2.74 × 10-16	3.86	1.98 × 10-06									cg27312979	1.91 × 10-02	1
cg27537125	-0.019	1.40 × 10-19	cg27537125	-1.21	2.70 × 10-30	-0.73	4.79 × 10-10									cg27537125	2.96 × 10-29	1
cg14099685	-0.0124	1.50 × 10-42														cg14099685	3.62 × 10-03	1
cg10062919	-0.0128	9.20 × 10-32														cg10062919	1.43 × 10-07	1
cg11028075	0.0175	1.70 × 10-29														cg11028075	2.85 × 10-08	1
cg09578155	-0.011	1.20 × 10-28														cg09578155	9.47 × 10-03	1
cg25097946	0.0101	7.60 × 10-24														cg25097946	1.80 × 10-02	1
cg08899667	0.0146	7.70 × 10-24														cg08899667	2.05 × 10-05	1
cg01218206	-0.015	3.10 × 10-23														cg01218206	5.52 × 10-04	1
cg05329352	-0.0286	2.20 × 10-22														cg05329352	9.92 × 10-03	1
cg27332104	0.0124	5.10 × 10-22														cg27332104	1.21 × 10-09	1
cg25560398	-0.0123	1.50 × 10-21														cg25560398	8.58 × 10-08	1
cg18158306	0.0102	6.20 × 10-21														cg18158306	2.56 × 10-02	1
cg16776035	0.0086	3.60 × 10-20														cg16776035	3.23 × 10-02	1
cg11390978	-0.0092	4.50 × 10-20														cg11390978	3.44 × 10-03	1
cg04673446	0.006	2.00 × 10-19														cg04673446	1.85 × 10-02	1
cg23351584	-0.0106	2.60 × 10-19														cg23351584	2.18 × 10-03	1
cg20059928	-0.0293	3.50 × 10-19														cg20059928	1.67 × 10-03	1
cg14656441	0.0162	5.70 × 10-19														cg14656441	1.41 × 10-02	1
cg10750182	-0.0188	6.20 × 10-19														cg10750182	1.86 × 10-15	1
cg21733098	-0.0341	7.90 × 10-19														cg21733098	1.57 × 10-02	1
cg08763102	-0.0124	1.20 × 10-18														cg08763102	7.86 × 10-03	1
cg14012925	0.0153	2.40 × 10-18														cg14012925	3.93 × 10-02	1
cg08035323	0.0313	2.90 × 10-18														cg08035323	7.73 × 10-03	1
cg10717312	0.0178	4.70 × 10-18														cg10717312	4.72 × 10-05	1
cg10691866	-0.0305	5.40 × 10-18														cg10691866	4.70 × 10-03	1
cg04517079	-0.0165	1.10 × 10-17														cg04517079	7.24 × 10-04	1
cg07090714	-0.0185	1.40 × 10-17														cg07090714	4.09 × 10-03	1
cg20772590	-0.0082	1.60 × 10-17														cg20772590	3.92 × 10-02	1
cg00207731	-0.0124	3.60 × 10-17														cg00207731	7.52 × 10-03	1
cg13985437	-0.0143	6.30 × 10-17														cg13985437	7.94 × 10-03	1
cg07069636	-0.0174	1.00 × 10-16														cg07069636	6.09 × 10-05	1
cg16178855	0.0089	1.10 × 10-16														cg16178855	1.86 × 10-05	1
cg23067299	0.009	1.50 × 10-16														cg23067299	3.53 × 10-02	1
cg01015663	-0.0131	3.10 × 10-16														cg01015663	4.87 × 10-02	1
cg13645530	0.0122	4.00 × 10-16														cg13645530	4.91 × 10-02	1
cg26878655	-0.0129	4.20 × 10-16														cg26878655	2.77 × 10-03	1
cg13184736	-0.0424	4.30 × 10-16														cg13184736	2.08 × 10-05	1
cg00442389	-0.0098	9.60 × 10-16														cg00442389	4.87 × 10-02	1
cg26599989	0.0125	1.20 × 10-15														cg26599989	1.96 × 10-02	1
cg13399816	-0.0213	2.80 × 10-15														cg13399816	7.29 × 10-05	1
cg21380183	-0.0088	3.90 × 10-15														cg21380183	3.29 × 10-02	1
cg13185177	0.0233	6.50 × 10-15														cg13185177	8.66 × 10-07	1
cg04944536	0.0101	7.40 × 10-15														cg04944536	3.88 × 10-02	1
cg14712058	-0.0138	9.10 × 10-15														cg14712058	6.97 × 10-16	1
cg15892280	-0.0079	1.40 × 10-14														cg15892280	2.00 × 10-04	1
cg16391678	-0.0136	2.40 × 10-14														cg16391678	2.61 × 10-04	1
cg01435643	0.0217	3.30 × 10-14														cg01435643	1.64 × 10-03	1
cg00295485	-0.0238	3.40 × 10-14														cg00295485	8.48 × 10-06	1
cg16519923	-0.0159	4.40 × 10-14														cg16519923	2.03 × 10-04	1
cg17232357	-0.0113	5.50 × 10-14														cg17232357	7.58 × 10-03	1
cg25503804	-0.0103	8.70 × 10-14														cg25503804	4.10 × 10-03	1
cg07178945	0.0216	1.00 × 10-13														cg07178945	5.75 × 10-07	1
cg10951873	-0.0072	1.00 × 10-13														cg10951873	7.42 × 10-03	1
cg11071448	-0.0182	1.20 × 10-13														cg11071448	8.92 × 10-05	1
cg05957567	0.011	1.30 × 10-13														cg05957567	4.75 × 10-03	1
cg19696491	0.0196	1.90 × 10-13														cg19696491	7.74 × 10-04	1
cg23842572	0.0156	1.90 × 10-13														cg23842572	4.06 × 10-02	1
cg19344626	-0.0219	2.10 × 10-13														cg19344626	3.58 × 10-03	1
cg10788371	-0.0188	2.40 × 10-13														cg10788371	3.40 × 10-02	1
cg10619342	0.0223	3.50 × 10-13														cg10619342	1.41 × 10-03	1
cg05824218	0.0122	3.80 × 10-13														cg05824218	3.33 × 10-02	1
cg23594345	-0.0362	3.80 × 10-13														cg23594345	5.25 × 10-09	1
cg06972908	-0.0121	4.20 × 10-13														cg06972908	9.89 × 10-03	1
cg23058194	0.0123	4.50 × 10-13														cg23058194	3.55 × 10-02	1
cg20244340	-0.0264	6.20 × 10-13														cg20244340	4.39 × 10-04	1
cg21869609	-0.0404	7.20 × 10-13														cg21869609	1.74 × 10-02	1
cg18625627	0.0197	8.20 × 10-13														cg18625627	1.57 × 10-02	1
cg05302489	0.0158	8.90 × 10-13														cg05302489	1.37 × 10-03	1
cg06513247	-0.0104	9.80 × 10-13														cg06513247	8.59 × 10-04	1
cg18446336	-0.0334	1.10 × 10-12														cg18446336	3.59 × 10-02	1
cg16503724	0.0162	1.20 × 10-12														cg16503724	6.09 × 10-06	1
cg06672250	-0.009	1.70 × 10-12														cg06672250	3.06 × 10-05	1
cg06338710	-0.0249	1.70 × 10-12														cg06338710	2.06 × 10-02	1
cg03190891	0.0114	1.80 × 10-12														cg03190891	2.19 × 10-03	1
cg02639359	-0.0134	2.10 × 10-12														cg02639359	4.78 × 10-04	1
cg08149865	-0.0152	2.80 × 10-12														cg08149865	2.30 × 10-07	1
cg20124610	-0.0147	2.90 × 10-12														cg20124610	1.02 × 10-03	1
cg23205886	-0.0134	3.00 × 10-12														cg23205886	1.03 × 10-03	1
cg05969150	0.0114	3.10 × 10-12														cg05969150	3.43 × 10-02	1
cg26337070	-0.0266	3.80 × 10-12														cg26337070	1.01 × 10-03	1
cg10453071	0.0119	4.00 × 10-12														cg10453071	5.07 × 10-04	1
cg03999941	-0.0165	4.10 × 10-12														cg03999941	4.44 × 10-02	1
cg01272202	-0.0102	4.10 × 10-12														cg01272202	3.17 × 10-04	1
cg04119529	0.0058	4.50 × 10-12														cg04119529	1.57 × 10-02	1
cg20303561	-0.0161	5.30 × 10-12														cg20303561	1.37 × 10-03	1
cg22573696	-0.0105	5.70 × 10-12														cg22573696	2.27 × 10-02	1
cg17907003	-0.0151	6.00 × 10-12														cg17907003	8.76 × 10-06	1
cg06321596	-0.0231	6.20 × 10-12														cg06321596	1.74 × 10-05	1
cg09465703	-0.0238	6.20 × 10-12														cg09465703	4.66 × 10-02	1
cg24497361	-0.0137	6.40 × 10-12														cg24497361	6.15 × 10-03	1
cg01765174	-0.0103	6.70 × 10-12														cg01765174	3.34 × 10-02	1
cg25157472	0.0058	8.30 × 10-12														cg25157472	1.49 × 10-02	1
cg09658497	-0.0417	8.30 × 10-12														cg09658497	2.97 × 10-02	1
cg26850624	0.0215	8.90 × 10-12														cg26850624	1.37 × 10-05	1
cg00542975	-0.0077	9.10 × 10-12														cg00542975	1.17 × 10-04	1
cg04359840	-0.0182	1.10 × 10-11														cg04359840	6.36 × 10-04	1
cg01513913	-0.02	1.30 × 10-11														cg01513913	2.48 × 10-07	1
cg07180646	-0.0227	1.50 × 10-11														cg07180646	7.70 × 10-05	1
cg05897963	-0.0156	1.50 × 10-11														cg05897963	3.50 × 10-03	1
cg06271237	0.0097	1.70 × 10-11														cg06271237	2.05 × 10-05	1
cg23233742	-0.0158	1.90 × 10-11														cg23233742	1.03 × 10-02	1
cg19372602	-0.0176	1.90 × 10-11														cg19372602	1.52 × 10-03	1
cg19956914	0.0231	2.00 × 10-11														cg19956914	2.89 × 10-04	1
cg09006487	-0.0122	2.70 × 10-11														cg09006487	2.48 × 10-04	1
cg11621113	-0.0169	2.70 × 10-11														cg11621113	8.46 × 10-03	1
cg21473814	0.0214	3.10 × 10-11														cg21473814	2.05 × 10-07	1
cg15393221	0.0139	5.30 × 10-11														cg15393221	3.20 × 10-02	1
cg15903032	-0.013	5.30 × 10-11														cg15903032	3.83 × 10-03	1
cg18151030	-0.012	5.50 × 10-11														cg18151030	4.38 × 10-02	1
cg19427338	0.0133	5.70 × 10-11														cg19427338	1.29 × 10-02	1
cg02013841	-0.0132	6.10 × 10-11														cg02013841	3.50 × 10-03	1
cg16736826	-0.0084	6.20 × 10-11														cg16736826	1.37 × 10-03	1
cg12856965	-0.0151	7.50 × 10-11														cg12856965	5.34 × 10-03	1
cg01952185	0.015	8.30 × 10-11														cg01952185	1.55 × 10-02	1
cg23401251	0.0118	8.40 × 10-11														cg23401251	3.62 × 10-03	1
cg01899620	0.0121	8.60 × 10-11														cg01899620	5.26 × 10-04	1
cg11014740	-0.0095	9.40 × 10-11														cg11014740	7.74 × 10-03	1
cg11674448	0.0094	9.80 × 10-11														cg11674448	4.28 × 10-02	1
cg12364755	-0.0068	1.00 × 10-10														cg12364755	3.23 × 10-02	1
cg24771152	0.0068	1.10 × 10-10														cg24771152	1.78 × 10-07	1
cg04018738	0.0156	1.20 × 10-10														cg04018738	1.43 × 10-10	1
cg20146909	-0.0105	1.20 × 10-10														cg20146909	3.39 × 10-05	1
cg12593793	-0.0107	1.20 × 10-10														cg12593793	1.38 × 10-03	1
cg14316231	-0.0169	1.30 × 10-10														cg14316231	6.66 × 10-03	1
cg18482892	-0.0105	1.50 × 10-10														cg18482892	4.36 × 10-02	1
cg18954479	0.0149	1.60 × 10-10														cg18954479	4.79 × 10-02	1
cg16983588	0.0197	1.80 × 10-10														cg16983588	2.40 × 10-03	1
cg21446172	-0.0161	1.90 × 10-10														cg21446172	3.30 × 10-08	1
cg11229399	0.0107	2.00 × 10-10														cg11229399	2.46 × 10-03	1
cg10965178	-0.0108	2.50 × 10-10														cg10965178	1.11 × 10-05	1
cg23565821	-0.0149	3.20 × 10-10														cg23565821	2.84 × 10-02	1
cg00867472	0.0082	3.30 × 10-10														cg00867472	3.84 × 10-02	1
cg07151117	-0.0085	3.40 × 10-10														cg07151117	2.45 × 10-02	1
cg15963913	0.0089	3.50 × 10-10														cg15963913	9.10 × 10-04	1
cg01481251	-0.0159	3.50 × 10-10														cg01481251	3.27 × 10-02	1
cg07202214	-0.0138	3.80 × 10-10														cg07202214	1.78 × 10-03	1
cg04770751	-0.0184	3.90 × 10-10														cg04770751	6.00 × 10-03	1
cg00548098	-0.0131	4.20 × 10-10														cg00548098	3.96 × 10-02	1
cg19802390	0.0109	4.60 × 10-10														cg19802390	2.36 × 10-03	1
cg21350153	0.0072	4.60 × 10-10														cg21350153	1.67 × 10-02	1
cg16744741	0.0124	4.70 × 10-10														cg16744741	2.65 × 10-03	1
cg06663317	-0.0059	4.70 × 10-10														cg06663317	1.57 × 10-02	1
cg03109660	-0.0119	4.80 × 10-10														cg03109660	2.36 × 10-03	1
cg23230929	0.0108	5.30 × 10-10														cg23230929	2.62 × 10-06	1
cg13525276	0.023	5.40 × 10-10														cg13525276	1.55 × 10-02	1
cg16937168	-0.0107	5.50 × 10-10														cg16937168	4.58 × 10-02	1
cg19827923	-0.0119	5.60 × 10-10														cg19827923	6.00 × 10-03	1
cg03646329	-0.0244	5.60 × 10-10														cg03646329	2.78 × 10-03	1
cg27262054	-0.0158	6.40 × 10-10														cg27262054	2.68 × 10-04	1
cg10255761	-0.0145	7.20 × 10-10														cg10255761	5.61 × 10-05	1
cg25730428	0.0163	8.30 × 10-10														cg25730428	4.25 × 10-03	1
cg06235438	-0.0144	8.40 × 10-10														cg06235438	1.64 × 10-03	1
cg00324097	-0.0121	8.60 × 10-10														cg00324097	1.19 × 10-02	1
cg12423733	0.0249	9.10 × 10-10														cg12423733	5.66 × 10-04	1
cg18804920	0.0112	1.00 × 10-09														cg18804920	7.23 × 10-03	1
cg11824827	0.0132	1.00 × 10-09														cg11824827	4.28 × 10-02	1
cg09762515	0.0154	1.00 × 10-09														cg09762515	8.92 × 10-05	1
cg22160883	-0.0062	1.10 × 10-09														cg22160883	2.57 × 10-02	1
cg18825427	-0.0077	1.10 × 10-09														cg18825427	8.42 × 10-03	1
cg05460226	-0.0209	1.30 × 10-09														cg05460226	3.30 × 10-08	1
cg20563269	-0.017	1.40 × 10-09														cg20563269	3.03 × 10-02	1
cg24931658	-0.0142	1.50 × 10-09														cg24931658	8.32 × 10-03	1
cg21681705	0.0116	1.50 × 10-09														cg21681705	1.19 × 10-03	1
cg18900812	-0.0165	1.50 × 10-09														cg18900812	3.67 × 10-04	1
cg13074055	-0.0403	1.60 × 10-09														cg13074055	8.18 × 10-06	1
cg14179389	-0.0237	1.70 × 10-09														cg14179389	3.09 × 10-03	1
cg20438687	-0.0125	1.70 × 10-09														cg20438687	2.02 × 10-02	1
cg24908166	-0.0085	1.90 × 10-09														cg24908166	5.74 × 10-05	1
cg05396397	0.0164	1.90 × 10-09														cg05396397	4.09 × 10-06	1
cg09607043	0.0137	2.10 × 10-09														cg09607043	3.20 × 10-03	1
cg14741228	-0.0086	2.10 × 10-09														cg14741228	1.27 × 10-02	1
cg18991417	0.0123	2.10 × 10-09														cg18991417	3.65 × 10-02	1
cg06433467	-0.0096	2.10 × 10-09														cg06433467	1.30 × 10-05	1
cg22858500	-0.0152	2.20 × 10-09														cg22858500	2.62 × 10-02	1
cg15995265	-0.0115	2.40 × 10-09														cg15995265	2.40 × 10-03	1
cg20220678	-0.0079	2.70 × 10-09														cg20220678	1.51 × 10-02	1
cg21756476	0.0172	3.10 × 10-09														cg21756476	2.44 × 10-03	1
cg12678834	-0.0092	3.40 × 10-09														cg12678834	1.14 × 10-04	1
cg24134897	0.0184	3.80 × 10-09														cg24134897	1.72 × 10-05	1
cg00326958	-0.0101	4.10 × 10-09														cg00326958	3.52 × 10-02	1
cg16237191	0.0117	4.20 × 10-09														cg16237191	1.80 × 10-02	1
cg27405731	0.0153	4.60 × 10-09														cg27405731	3.73 × 10-02	1
cg27467282	0.0092	5.60 × 10-09														cg27467282	1.50 × 10-02	1
cg04732968	0.0055	5.60 × 10-09														cg04732968	4.44 × 10-02	1
cg15845821	-0.0096	5.70 × 10-09														cg15845821	2.61 × 10-02	1
cg04716530	-0.0103	6.50 × 10-09														cg04716530	1.92 × 10-06	1
cg09837977	-0.0142	6.80 × 10-09														cg09837977	7.73 × 10-06	1
cg04011474	-0.0108	7.30 × 10-09														cg04011474	1.21 × 10-03	1
cg20322193	-0.0184	7.70 × 10-09														cg20322193	2.94 × 10-04	1
cg01594949	-0.016	7.70 × 10-09														cg01594949	1.57 × 10-02	1
cg08866634	-0.0095	8.10 × 10-09														cg08866634	4.65 × 10-03	1
cg16545743	0.0075	8.80 × 10-09														cg16545743	2.00 × 10-03	1
cg01062937	0.0085	8.90 × 10-09														cg01062937	5.33 × 10-06	1
cg06934523	-0.0097	9.70 × 10-09														cg06934523	3.24 × 10-02	1
cg09557991	-0.0068	1.00 × 10-08														cg09557991	5.13 × 10-03	1
cg16071219	-0.0195	1.00 × 10-08														cg16071219	1.60 × 10-03	1
cg22327175	-0.0085	1.00 × 10-08														cg22327175	4.12 × 10-03	1
cg19925780	0.0148	1.20 × 10-08														cg19925780	8.00 × 10-05	1
cg12828729	0.0119	1.20 × 10-08														cg12828729	1.92 × 10-04	1
cg03715305	0.0075	1.30 × 10-08														cg03715305	2.38 × 10-03	1
cg22403782	-0.0233	1.30 × 10-08														cg22403782	3.53 × 10-02	1
cg15693483	-0.0113	1.40 × 10-08														cg15693483	1.54 × 10-03	1
cg13385220	-0.0162	1.40 × 10-08														cg13385220	8.88 × 10-04	1
cg18582010	0.0119	1.50 × 10-08														cg18582010	3.73 × 10-02	1
cg19325791	0.0129	1.60 × 10-08														cg19325791	2.20 × 10-02	1
cg25004427	0.0103	1.60 × 10-08														cg25004427	1.47 × 10-02	1
cg19089328	0.0144	1.60 × 10-08														cg19089328	7.23 × 10-04	1
cg08101174	-0.0123	1.60 × 10-08														cg08101174	9.67 × 10-04	1
cg03937290	-0.0034	1.80 × 10-08														cg03937290	3.07 × 10-03	1
cg18992688	-0.0073	1.80 × 10-08														cg18992688	7.52 × 10-03	1
cg04387347	0.0205	1.90 × 10-08														cg04387347	2.51 × 10-08	1
cg17580614	-0.0164	1.90 × 10-08														cg17580614	2.06 × 10-02	1
cg26253500	0.0112	2.00 × 10-08														cg26253500	4.35 × 10-02	1
cg15806304	0.0087	2.20 × 10-08														cg15806304	6.47 × 10-07	1
cg20249566	-0.0175	2.20 × 10-08														cg20249566	4.96 × 10-04	1
cg06930757	0.0109	2.30 × 10-08														cg06930757	1.10 × 10-03	1
cg16694480	0.0096	2.30 × 10-08														cg16694480	2.58 × 10-03	1
cg15251319	0.0063	2.30 × 10-08														cg15251319	7.94 × 10-03	1
cg04469167	0.0028	2.40 × 10-08														cg04469167	4.51 × 10-02	1
cg14264316	-0.0116	2.50 × 10-08														cg14264316	2.00 × 10-02	1
cg05661533	-0.0073	2.90 × 10-08														cg05661533	4.95 × 10-02	1
cg03785076	-0.0084	3.00 × 10-08														cg03785076	2.13 × 10-02	1
cg22876908	-0.0073	3.10 × 10-08														cg22876908	3.28 × 10-03	1
cg13127741	-0.0161	3.10 × 10-08														cg13127741	8.46 × 10-04	1
cg02402368	-0.0189	3.30 × 10-08														cg02402368	4.89 × 10-02	1
cg03384915	-0.0107	3.40 × 10-08														cg03384915	3.96 × 10-02	1
cg26844633	-0.015	3.50 × 10-08														cg26844633	1.09 × 10-02	1
cg25323554	-0.0164	3.60 × 10-08														cg25323554	3.96 × 10-02	1
cg02959759	0.012	3.60 × 10-08														cg02959759	3.34 × 10-02	1
cg03509898	0.0069	3.60 × 10-08														cg03509898	1.62 × 10-02	1
cg24287110	-0.018	3.70 × 10-08														cg24287110	2.81 × 10-03	1
cg13641317	0.015	3.90 × 10-08														cg13641317	4.38 × 10-02	1
cg12140977	-0.0082	4.40 × 10-08														cg12140977	1.97 × 10-02	1
cg10420527	-0.0111	4.60 × 10-08														cg10420527	1.19 × 10-07	1
cg02610360	0.019	4.80 × 10-08														cg02610360	8.18 × 10-06	1
cg16969872	-0.017	5.20 × 10-08														cg16969872	6.49 × 10-05	1
cg13500388	-0.0157	5.40 × 10-08														cg13500388	8.12 × 10-06	1
cg13092108	-0.0089	5.50 × 10-08														cg13092108	4.78 × 10-04	1
cg25727671	-0.0108	5.70 × 10-08														cg25727671	1.31 × 10-02	1
cg01763916	-0.0227	6.00 × 10-08														cg01763916	2.67 × 10-05	1
cg08772028	-0.0139	6.20 × 10-08														cg08772028	5.74 × 10-03	1
cg16558846	-0.0248	6.50 × 10-08														cg16558846	3.09 × 10-02	1
cg20580833	0.0055	6.70 × 10-08														cg20580833	4.20 × 10-02	1
cg23781467	0.009	6.80 × 10-08														cg23781467	2.89 × 10-03	1
cg05156137	0.0152	6.90 × 10-08														cg05156137	4.51 × 10-02	1
cg05508862	0.0074	7.20 × 10-08														cg05508862	2.66 × 10-03	1
cg03604424	-0.0096	7.50 × 10-08														cg03604424	3.41 × 10-02	1
cg16398761	-0.0061	8.10 × 10-08														cg16398761	2.18 × 10-04	1
cg26099045	0.0127	8.10 × 10-08														cg26099045	5.67 × 10-03	1
cg26529655	-0.0096	8.70 × 10-08														cg26529655	2.17 × 10-05	1
cg25664715	-0.0043	8.80 × 10-08														cg25664715	3.46 × 10-02	1
cg05603985	-0.0122	1.80 × 10-43																0
cg03792876	-0.0182	7.20 × 10-38																0
cg26856289	-0.0163	8.60 × 10-35																0
cg07954423	-0.0134	1.20 × 10-34																0
cg01083131	-0.0155	3.70 × 10-34																0
cg01017464	-0.0172	1.90 × 10-33																0
cg06121808	-0.0143	2.10 × 10-32																0
cg20066188	-0.0252	1.60 × 10-31																0
cg04551776	-0.0244	5.80 × 10-31																0
cg25212453	-0.0101	1.40 × 10-29																0
cg13951797	-0.0153	1.60 × 10-29																0
cg11700584	-0.0151	3.40 × 10-29																0
cg11263997	0.005	4.30 × 10-29																0
cg22417733	-0.0171	1.50 × 10-28																0
cg26764244	-0.0316	1.80 × 10-28																0
cg26077378	-0.0178	3.60 × 10-28																0
cg22407942	-0.0183	6.80 × 10-27																0
cg01442064	-0.0128	1.60 × 10-26																0
cg08118908	0.0053	5.40 × 10-26																0
cg10814005	-0.0159	6.00 × 10-26																0
cg16047567	-0.0214	8.10 × 10-26																0
cg14003265	-0.0106	3.20 × 10-25																0
cg20059012	-0.0332	3.90 × 10-25																0
cg17025683	-0.0118	1.10 × 10-24																0
cg09735822	0.01	2.60 × 10-24																0
cg02556393	-0.0162	2.80 × 10-24																0
cg02637282	0.0124	6.00 × 10-24																0
cg13428066	0.0104	1.10 × 10-23																0
cg24741609	-0.0147	2.60 × 10-23																0
cg16151960	-0.0125	4.10 × 10-23																0
cg00930606	-0.0105	6.50 × 10-23																0
cg04761231	-0.01	7.00 × 10-23																0
cg01971407	-0.0152	7.80 × 10-23																0
cg04987734	0.0149	9.00 × 10-23																0
cg16295156	-0.0094	1.10 × 10-22																0
cg09570614	0.0127	1.20 × 10-22																0
cg27118035	0.0136	2.40 × 10-22																0
cg03140521	-0.0151	2.80 × 10-22																0
cg17214023	-0.0103	3.00 × 10-22																0
cg00300637	0.0128	3.80 × 10-22																0
cg07042170	0.0175	4.50 × 10-22																0
cg01937809	-0.016	5.40 × 10-22																0
cg19070894	0.0115	6.40 × 10-22																0
cg17619208	-0.0079	6.80 × 10-22																0
cg11927233	-0.017	8.40 × 10-22																0
cg20902353	-0.0105	1.40 × 10-21																0
cg27627381	-0.0063	2.00 × 10-21																0
cg18450254	0.012	2.30 × 10-21																0
cg06753787	0.0063	3.20 × 10-21																0
cg14183922	-0.0094	5.00 × 10-21																0
cg07029024	0.0129	5.50 × 10-21																0
cg21990700	-0.0151	7.50 × 10-21																0
cg26257411	-0.0065	8.40 × 10-21																0
cg19093370	0.0198	8.70 × 10-21																0
cg14550518	-0.0079	1.30 × 10-20																0
cg01439566	0.0071	1.70 × 10-20																0
cg06951627	-0.0155	1.70 × 10-20																0
cg22052143	0.0107	1.90 × 10-20																0
cg09182189	-0.0104	2.00 × 10-20																0
cg18369990	0.0116	2.30 × 10-20																0
cg25593631	-0.015	2.40 × 10-20																0
cg03980408	-0.0094	2.70 × 10-20																0
cg08048687	-0.0054	2.90 × 10-20																0
cg24578857	0.02	3.10 × 10-20																0
cg26477856	-0.0096	3.20 × 10-20																0
cg24399529	0.013	3.60 × 10-20																0
cg15228441	-0.0138	3.80 × 10-20																0
cg05593667	-0.012	5.50 × 10-20																0
cg20408402	0.0085	7.60 × 10-20																0
cg06803614	-0.0088	2.10 × 10-19																0
cg22441770	-0.0159	2.10 × 10-19																0
cg25625514	-0.0124	2.20 × 10-19																0
cg16274678	-0.0152	2.90 × 10-19																0
cg21439672	-0.0153	3.30 × 10-19																0
cg07286341	-0.0077	3.40 × 10-19																0
cg20674424	-0.0091	4.20 × 10-19																0
cg22571654	0.0097	4.70 × 10-19																0
cg02279625	0.0105	4.80 × 10-19																0
cg03485667	-0.0168	5.00 × 10-19																0
cg07712198	0.0108	6.50 × 10-19																0
cg03051880	0.0107	6.80 × 10-19																0
cg02660097	0.0247	7.00 × 10-19																0
cg03531211	-0.0108	7.50 × 10-19																0
cg10955164	-0.0079	8.60 × 10-19																0
cg09940677	0.0081	1.00 × 10-18																0
cg24049050	-0.0102	1.00 × 10-18																0
cg22040631	-0.0136	1.20 × 10-18																0
cg12303084	-0.0171	1.40 × 10-18																0
cg22851200	-0.018	1.50 × 10-18																0
cg04638655	0.0075	1.50 × 10-18																0
cg03280235	-0.0087	1.60 × 10-18																0
cg02462416	-0.02	1.70 × 10-18																0
cg03536711	0.0175	1.70 × 10-18																0
cg20810975	0.0075	1.70 × 10-18																0
cg00138101	0.0064	1.80 × 10-18																0
cg02654940	-0.0095	1.90 × 10-18																0
cg05389935	-0.0074	2.00 × 10-18																0
cg00499237	-0.0083	2.30 × 10-18																0
cg14142087	0.0151	2.40 × 10-18																0
cg14899065	-0.0131	2.50 × 10-18																0
cg08305533	0.0148	3.10 × 10-18																0
cg13985198	-0.0094	3.30 × 10-18																0
cg00579402	0.0127	3.60 × 10-18																0
cg04299274	-0.0085	3.90 × 10-18																0
cg20897136	-0.0101	3.90 × 10-18																0
cg24715735	0.0065	4.00 × 10-18																0
cg18216249	-0.0076	5.30 × 10-18																0
cg04543273	0.0065	5.40 × 10-18																0
cg26954197	0.0071	5.60 × 10-18																0
cg24323726	-0.009	5.70 × 10-18																0
cg06901890	-0.0102	6.30 × 10-18																0
cg00639656	-0.0084	7.60 × 10-18																0
cg18476604	-0.008	7.80 × 10-18																0
cg26126879	0.0103	8.00 × 10-18																0
cg21138542	0.0136	8.20 × 10-18																0
cg18451588	-0.0186	9.30 × 10-18																0
cg27514333	-0.01	1.00 × 10-17																0
cg02736016	0.0106	1.10 × 10-17																0
cg07941108	-0.0132	1.20 × 10-17																0
cg07057831	-0.0107	1.20 × 10-17																0
cg14614490	-0.0066	1.60 × 10-17																0
cg19935065	0.0128	1.70 × 10-17																0
cg26283141	-0.015	1.70 × 10-17																0
cg15029032	0.0138	1.90 × 10-17																0
cg03059073	0.0135	2.10 × 10-17																0
cg11961495	-0.0149	2.10 × 10-17																0
cg01022370	-0.0067	2.30 × 10-17																0
cg05906166	-0.0267	2.50 × 10-17																0
cg07839313	-0.0096	2.70 × 10-17																0
cg05886626	-0.0144	3.60 × 10-17																0
cg20727233	-0.0049	3.90 × 10-17																0
cg00668559	-0.0103	4.30 × 10-17																0
cg13855261	-0.0084	4.30 × 10-17																0
cg16254756	-0.011	4.50 × 10-17																0
cg19046189	0.0078	4.70 × 10-17																0
cg08928675	-0.0153	5.30 × 10-17																0
cg17287155	-0.0268	5.40 × 10-17																0
cg24947694	-0.0121	6.00 × 10-17																0
cg04086928	-0.0082	6.00 × 10-17																0
cg23606396	0.0107	6.70 × 10-17																0
cg04232972	-0.0153	7.00 × 10-17																0
cg00071265	-0.0091	7.50 × 10-17																0
cg05273302	-0.0135	8.40 × 10-17																0
cg26371172	0.0062	8.90 × 10-17																0
cg26728709	0.0121	9.40 × 10-17																0
cg12086028	-0.0147	1.00 × 10-16																0
cg06065019	-0.0134	1.20 × 10-16																0
cg03358636	-0.0217	1.30 × 10-16																0
cg18132076	0.0092	1.40 × 10-16																0
cg15937073	0.0286	1.60 × 10-16																0
cg16526047	-0.0131	1.70 × 10-16																0
cg11445634	-0.0133	1.80 × 10-16																0
cg23685969	-0.0072	1.90 × 10-16																0
cg07807026	0.0067	2.60 × 10-16																0
cg07924081	0.0072	2.60 × 10-16																0
cg16924010	0.0086	2.90 × 10-16																0
cg04211179	-0.0104	3.20 × 10-16																0
cg11105358	0.0065	3.30 × 10-16																0
cg14371731	0.0291	3.50 × 10-16																0
cg17372758	-0.0098	4.00 × 10-16																0
cg07626482	-0.0129	4.10 × 10-16																0
cg10850792	0.0097	4.40 × 10-16																0
cg01634388	0.0112	6.20 × 10-16																0
cg09540102	-0.0158	6.50 × 10-16																0
cg12800803	-0.0072	6.70 × 10-16																0
cg17098103	0.0082	7.20 × 10-16																0
cg06477444	-0.0044	7.50 × 10-16																0
cg06106428	0.0163	7.50 × 10-16																0
cg23127986	0.0063	7.70 × 10-16																0
cg15339249	0.0069	8.00 × 10-16																0
cg16357921	0.0061	8.10 × 10-16																0
cg05055821	0.006	8.80 × 10-16																0
cg24807889	-0.0094	8.80 × 10-16																0
cg19804488	-0.0094	8.80 × 10-16																0
cg00871371	-0.0095	8.80 × 10-16																0
cg14656043	-0.0111	9.10 × 10-16																0
cg07177756	-0.0167	9.50 × 10-16																0
cg06096336	-0.0177	1.10 × 10-15																0
cg25955180	0.0101	1.10 × 10-15																0
cg01993576	-0.0078	1.10 × 10-15																0
cg09726654	0.0067	1.20 × 10-15																0
cg06537333	0.005	1.30 × 10-15																0
cg22871253	-0.0109	1.30 × 10-15																0
cg11323506	0.0084	1.30 × 10-15																0
cg01293143	-0.0081	1.40 × 10-15																0
cg23061027	0.0114	1.80 × 10-15																0
cg12979844	0.0123	1.90 × 10-15																0
cg04636834	-0.01	1.90 × 10-15																0
cg10580293	-0.0132	2.10 × 10-15																0
cg18704527	0.0145	2.40 × 10-15																0
cg10858945	0.0077	2.50 × 10-15																0
cg00230183	0.0088	2.70 × 10-15																0
cg09287933	-0.0075	2.80 × 10-15																0
cg27579313	-0.0138	3.00 × 10-15																0
cg26669717	-0.012	3.00 × 10-15																0
cg11624345	-0.0109	3.10 × 10-15																0
cg11198596	-0.0137	3.10 × 10-15																0
cg11066209	-0.0054	3.20 × 10-15																0
cg22721579	-0.016	3.40 × 10-15																0
cg14841514	-0.0055	3.70 × 10-15																0
cg26510500	-0.0025	3.70 × 10-15																0
cg19375644	0.0069	4.00 × 10-15																0
cg13543915	-0.0132	4.10 × 10-15																0
cg01268763	-0.0144	4.10 × 10-15																0
cg08058672	-0.0037	4.20 × 10-15																0
cg02431562	-0.0064	4.50 × 10-15																0
cg26950531	0.0187	4.60 × 10-15																0
cg18780100	0.0095	5.30 × 10-15																0
cg07660627	0.0136	5.40 × 10-15																0
cg12279125	0.0117	5.70 × 10-15																0
cg17220933	-0.0077	5.90 × 10-15																0
cg05339037	-0.0143	6.10 × 10-15																0
cg23219570	0.013	6.30 × 10-15																0
cg07413467	0.0127	6.90 × 10-15																0
cg09636313	0.0158	6.90 × 10-15																0
cg14120703	-0.0098	7.00 × 10-15																0
cg20141108	0.0094	7.30 × 10-15																0
cg07992484	-0.0112	7.40 × 10-15																0
cg03292675	-0.0162	7.80 × 10-15																0
cg17359265	-0.0063	8.90 × 10-15																0
cg03785755	-0.014	9.40 × 10-15																0
cg01002722	0.0064	9.80 × 10-15																0
cg03082813	-0.0044	1.00 × 10-14																0
cg07456681	0.009	1.10 × 10-14																0
cg26574777	0.0076	1.10 × 10-14																0
cg09166091	0.0104	1.20 × 10-14																0
cg00468395	-0.0066	1.20 × 10-14																0
cg07362537	-0.0114	1.20 × 10-14																0
cg08825291	-0.0062	1.20 × 10-14																0
cg21552014	0.0082	1.30 × 10-14																0
cg07063068	-0.0085	1.30 × 10-14																0
cg25096368	-0.0073	1.30 × 10-14																0
cg21747070	-0.0188	1.30 × 10-14																0
cg13897348	-0.0098	1.40 × 10-14																0
cg20345915	-0.0076	1.40 × 10-14																0
cg18091264	-0.0106	1.40 × 10-14																0
cg12765567	-0.0064	1.40 × 10-14																0
cg09256832	0.0079	1.40 × 10-14																0
cg25006998	0.0077	1.50 × 10-14																0
cg23878241	-0.0068	1.50 × 10-14																0
cg22158051	0.0062	1.50 × 10-14																0
cg06868100	-0.0232	1.70 × 10-14																0
cg17084044	-0.0101	1.70 × 10-14																0
cg09717146	0.0067	1.80 × 10-14																0
cg27067781	0.0101	2.00 × 10-14																0
cg14947900	-0.01	2.00 × 10-14																0
cg22027435	0.008	2.20 × 10-14																0
cg24379915	-0.0076	2.20 × 10-14																0
cg13828047	-0.0065	2.50 × 10-14																0
cg21698310	-0.0082	2.50 × 10-14																0
cg06759309	0.0063	2.60 × 10-14																0
cg08257009	-0.0174	2.80 × 10-14																0
cg20069688	-0.007	2.80 × 10-14																0
cg01839993	-0.0169	2.90 × 10-14																0
cg08266095	-0.0235	3.00 × 10-14																0
cg17690322	-0.0079	3.10 × 10-14																0
cg02512902	-0.0095	3.30 × 10-14																0
cg00169122	0.0092	3.50 × 10-14																0
cg00010445	0.0062	3.70 × 10-14																0
cg04806562	0.008	3.80 × 10-14																0
cg10841124	0.0117	3.80 × 10-14																0
cg16401465	-0.0102	3.90 × 10-14																0
cg04530628	0.0054	3.90 × 10-14																0
cg13867915	0.0038	3.90 × 10-14																0
cg05379350	-0.0066	4.00 × 10-14																0
cg02068690	0.0068	4.10 × 10-14																0
cg14034325	-0.0167	4.30 × 10-14																0
cg22947000	0.011	4.50 × 10-14																0
cg11429111	0.0134	4.70 × 10-14																0
cg12158535	0.006	5.00 × 10-14																0
cg07112604	-0.0079	5.00 × 10-14																0
cg08164233	-0.0091	5.00 × 10-14																0
cg04539476	0.0068	5.20 × 10-14																0
cg04077141	-0.005	5.30 × 10-14																0
cg02338271	-0.0061	5.30 × 10-14																0
cg21570209	-0.0207	5.60 × 10-14																0
cg15600935	0.0033	5.70 × 10-14																0
cg13389508	-0.0081	5.80 × 10-14																0
cg05204104	0.0154	5.90 × 10-14																0
cg00383167	-0.0083	6.30 × 10-14																0
cg05877788	-0.0088	6.30 × 10-14																0
cg16516405	0.0088	6.50 × 10-14																0
cg00378510	-0.031	6.60 × 10-14																0
cg08176694	0.0071	6.60 × 10-14																0
cg16290996	-0.0198	6.70 × 10-14																0
cg19872095	-0.0078	6.70 × 10-14																0
cg18383890	-0.01	6.70 × 10-14																0
cg27102350	0.0058	6.90 × 10-14																0
cg09869729	0.0049	6.90 × 10-14																0
cg14757228	0.0102	7.40 × 10-14																0
cg10202727	-0.0067	7.40 × 10-14																0
cg11165912	0.0089	7.50 × 10-14																0
cg22905866	-0.0122	7.60 × 10-14																0
cg05286653	-0.0107	7.80 × 10-14																0
cg24808105	-0.0085	7.80 × 10-14																0
cg19265300	0.0084	7.80 × 10-14																0
cg13561409	0.0114	7.80 × 10-14																0
cg11827925	0.0071	7.90 × 10-14																0
cg08097614	-0.0079	8.40 × 10-14																0
cg19211853	-0.0177	8.60 × 10-14																0
cg22499893	-0.0133	8.70 × 10-14																0
cg17390562	-0.0068	8.80 × 10-14																0
cg24154132	0.013	8.80 × 10-14																0
cg13424029	-0.0107	9.30 × 10-14																0
cg12616487	-0.0106	9.50 × 10-14																0
cg00214171	-0.0093	9.60 × 10-14																0
cg13668129	-0.0068	9.90 × 10-14																0
cg13003054	-0.0061	1.00 × 10-13																0
cg10985914	0.0088	1.00 × 10-13																0
cg08365738	0.0072	1.00 × 10-13																0
cg24490227	0.0087	1.00 × 10-13																0
cg23320649	-0.0061	1.10 × 10-13																0
cg14024579	-0.0109	1.10 × 10-13																0
cg02611085	0.0049	1.20 × 10-13																0
cg04361126	0.006	1.30 × 10-13																0
cg14535274	0.0069	1.30 × 10-13																0
cg03721291	0.0057	1.30 × 10-13																0
cg02162324	0.0061	1.30 × 10-13																0
cg01956154	-0.0061	1.30 × 10-13																0
cg09975715	0.0063	1.40 × 10-13																0
cg10317175	-0.011	1.50 × 10-13																0
cg09171692	0.0073	1.50 × 10-13																0
cg06814287	-0.0073	1.60 × 10-13																0
cg17139085	-0.0185	1.60 × 10-13																0
cg09121543	-0.0076	1.60 × 10-13																0
cg03554335	0.0103	1.60 × 10-13																0
cg11465630	0.0071	1.60 × 10-13																0
cg04468081	-0.0116	1.60 × 10-13																0
cg21307484	-0.0102	1.60 × 10-13																0
cg03912703	-0.0126	1.70 × 10-13																0
cg20496314	-0.0097	1.70 × 10-13																0
cg23140706	-0.0056	1.70 × 10-13																0
cg03689048	-0.0043	1.80 × 10-13																0
cg03963219	0.0079	1.90 × 10-13																0
cg06360776	-0.0151	1.90 × 10-13																0
cg07094298	-0.0245	1.90 × 10-13																0
cg15985905	0.0077	1.90 × 10-13																0
cg11801110	-0.0093	1.90 × 10-13																0
cg10678215	0.0137	1.90 × 10-13																0
cg01294327	-0.0404	2.00 × 10-13																0
cg26077811	-0.0081	2.00 × 10-13																0
cg24939196	0.0097	2.00 × 10-13																0
cg19593285	-0.0132	2.10 × 10-13																0
cg13087259	-0.0102	2.20 × 10-13																0
cg10894991	-0.0062	2.30 × 10-13																0
cg13832201	-0.0155	2.30 × 10-13																0
cg08039560	-0.007	2.40 × 10-13																0
cg21329975	0.0055	2.40 × 10-13																0
cg13809441	0.0114	2.40 × 10-13																0
cg16672562	-0.0239	2.40 × 10-13																0
cg15428620	-0.0076	2.40 × 10-13																0
cg06193043	0.0168	2.60 × 10-13																0
cg02442900	0.0091	2.70 × 10-13																0
cg23975840	0.011	2.90 × 10-13																0
cg11714502	-0.0085	2.90 × 10-13																0
cg21187770	-0.0091	2.90 × 10-13																0
cg02377704	0.0144	2.90 × 10-13																0
cg14269109	0.0133	2.90 × 10-13																0
cg17767185	-0.0055	3.00 × 10-13																0
cg11962640	-0.005	3.00 × 10-13																0
cg11769400	0.0046	3.10 × 10-13																0
cg14837598	-0.0123	3.20 × 10-13																0
cg14435720	-0.0074	3.50 × 10-13																0
cg19744173	0.0123	3.70 × 10-13																0
cg14505439	-0.0052	3.70 × 10-13																0
cg12749559	-0.0107	3.80 × 10-13																0
cg23749482	-0.0173	3.80 × 10-13																0
cg11557553	0.0096	3.90 × 10-13																0
cg19220282	-0.0192	3.90 × 10-13																0
cg20152539	-0.0145	4.10 × 10-13																0
cg12289251	-0.0238	4.20 × 10-13																0
cg13424229	0.0075	4.20 × 10-13																0
cg07257768	-0.0089	4.30 × 10-13																0
cg18559579	0.0121	4.30 × 10-13																0
cg25422678	0.0095	4.30 × 10-13																0
cg06367459	-0.0057	4.40 × 10-13																0
cg21316772	-0.0048	4.40 × 10-13																0
cg14567085	0.0051	4.40 × 10-13																0
cg06610125	-0.0079	4.50 × 10-13																0
cg02672759	-0.0139	4.50 × 10-13																0
cg06575692	0.0132	4.50 × 10-13																0
cg01138448	-0.017	4.60 × 10-13																0
cg04268813	0.0073	4.70 × 10-13																0
cg15172739	-0.0093	4.80 × 10-13																0
cg14818621	0.0069	4.80 × 10-13																0
cg20211629	0.0073	4.90 × 10-13																0
cg02725398	-0.018	4.90 × 10-13																0
cg03222009	-0.0174	5.10 × 10-13																0
cg24212377	0.0062	5.20 × 10-13																0
cg02732508	-0.0089	5.30 × 10-13																0
cg25748521	-0.0083	5.30 × 10-13																0
cg09247392	-0.0052	5.50 × 10-13																0
cg22642495	-0.0072	5.60 × 10-13																0
cg20751345	0.0101	5.70 × 10-13																0
cg26055950	-0.0137	5.70 × 10-13																0
cg07469402	0.0105	5.70 × 10-13																0
cg15955046	-0.0084	5.90 × 10-13																0
cg03935116	-0.0099	6.00 × 10-13																0
cg25349939	0.0111	6.00 × 10-13																0
cg25198941	0.0069	6.00 × 10-13																0
cg22789605	-0.0051	6.30 × 10-13																0
cg18758622	0.0091	6.60 × 10-13																0
cg08170227	-0.0154	6.60 × 10-13																0
cg23677833	-0.0074	6.70 × 10-13																0
cg14788003	0.009	6.70 × 10-13																0
cg04739880	0.008	7.00 × 10-13																0
cg22937882	0.0082	7.20 × 10-13																0
cg07040244	-0.012	7.50 × 10-13																0
cg18633600	0.0074	7.60 × 10-13																0
cg15417798	0.006	7.80 × 10-13																0
cg14165660	0.0099	7.80 × 10-13																0
cg18422587	0.0126	8.10 × 10-13																0
cg12836643	0.0071	8.10 × 10-13																0
cg04692023	0.0105	8.10 × 10-13																0
cg04225775	0.0082	8.40 × 10-13																0
cg09445967	0.0052	8.60 × 10-13																0
cg22235877	-0.0068	8.70 × 10-13																0
cg03014634	-0.0066	8.70 × 10-13																0
cg08384239	0.0131	8.70 × 10-13																0
cg13772815	-0.0085	8.70 × 10-13																0
cg22563815	0.0139	8.80 × 10-13																0
cg24710503	0.0051	9.00 × 10-13																0
cg12486287	0.0067	9.20 × 10-13																0
cg08233235	-0.0136	9.40 × 10-13																0
cg06434490	-0.0089	9.60 × 10-13																0
cg04716447	0.0048	9.70 × 10-13																0
cg02167201	-0.0058	1.00 × 10-12																0
cg01766850	0.0128	1.00 × 10-12																0
cg17341790	-0.0116	1.00 × 10-12																0
cg12462247	0.0044	1.10 × 10-12																0
cg00178850	-0.0112	1.20 × 10-12																0
cg02226079	0.0121	1.20 × 10-12																0
cg01554474	-0.0162	1.30 × 10-12																0
cg24838825	0.0078	1.30 × 10-12																0
cg20684110	-0.0188	1.40 × 10-12																0
cg07441944	-0.0064	1.40 × 10-12																0
cg14365070	-0.0067	1.40 × 10-12																0
cg21920570	0.0061	1.40 × 10-12																0
cg11496569	-0.0089	1.40 × 10-12																0
cg16696002	0.007	1.50 × 10-12																0
cg13443605	-0.0124	1.50 × 10-12																0
cg19942495	0.0061	1.50 × 10-12																0
cg09069072	-0.0309	1.50 × 10-12																0
cg07572233	0.0087	1.60 × 10-12																0
cg05987787	0.0053	1.60 × 10-12																0
cg13487127	0.0104	1.60 × 10-12																0
cg00485194	-0.0091	1.60 × 10-12																0
cg21399057	-0.0048	1.70 × 10-12																0
cg00153942	0.0046	1.70 × 10-12																0
cg15084803	0.017	1.70 × 10-12																0
cg11405655	-0.014	1.70 × 10-12																0
cg04189320	-0.0074	1.70 × 10-12																0
cg03333699	-0.0076	1.70 × 10-12																0
cg15130459	-0.0156	1.80 × 10-12																0
cg23573114	0.0071	1.90 × 10-12																0
cg02228160	0.0145	1.90 × 10-12																0
cg21201657	-0.0091	1.90 × 10-12																0
cg20366110	-0.0078	1.90 × 10-12																0
cg19940644	-0.0254	2.00 × 10-12																0
cg18956562	0.013	2.00 × 10-12																0
cg04263702	-0.0178	2.00 × 10-12																0
cg11222065	-0.0079	2.00 × 10-12																0
cg06896207	-0.0108	2.00 × 10-12																0
cg17990365	-0.0206	2.00 × 10-12																0
cg00063111	-0.0098	2.10 × 10-12																0
cg02405476	-0.0083	2.10 × 10-12																0
cg05438727	0.0053	2.10 × 10-12																0
cg01150799	0.0083	2.20 × 10-12																0
cg11073255	-0.0063	2.20 × 10-12																0
cg16622652	-0.0103	2.20 × 10-12																0
cg23950232	-0.0182	2.40 × 10-12																0
cg13876650	-0.0068	2.40 × 10-12																0
cg02402946	0.0108	2.40 × 10-12																0
cg25618424	-0.0103	2.50 × 10-12																0
cg11739148	-0.01	2.50 × 10-12																0
cg22761205	0.0087	2.50 × 10-12																0
cg21356710	0.0181	2.50 × 10-12																0
cg17985311	-0.0096	2.50 × 10-12																0
cg20912205	-0.0077	2.60 × 10-12																0
cg02985540	-0.0102	2.60 × 10-12																0
cg19635644	-0.0062	2.70 × 10-12																0
cg14258501	0.0078	2.80 × 10-12																0
cg13689560	-0.0079	2.80 × 10-12																0
cg08006956	-0.0097	2.80 × 10-12																0
cg03812323	0.0087	2.80 × 10-12																0
cg06096184	-0.014	2.80 × 10-12																0
cg20513976	0.0089	2.90 × 10-12																0
cg22792367	-0.0081	2.90 × 10-12																0
cg04136748	0.0054	2.90 × 10-12																0
cg09010156	-0.007	3.00 × 10-12																0
cg00073460	-0.017	3.10 × 10-12																0
cg00771722	0.0065	3.10 × 10-12																0
cg16163543	0.0079	3.10 × 10-12																0
cg10304534	-0.0099	3.10 × 10-12																0
cg04352288	-0.006	3.20 × 10-12																0
cg00462971	0.0172	3.20 × 10-12																0
cg17144149	-0.0142	3.20 × 10-12																0
cg19554457	-0.0141	3.30 × 10-12																0
cg20722088	-0.0069	3.30 × 10-12																0
cg06382664	-0.0071	3.40 × 10-12																0
cg11682350	-0.0032	3.40 × 10-12																0
cg26105278	-0.0077	3.40 × 10-12																0
cg23716141	-0.0109	3.40 × 10-12																0
cg18621256	-0.007	3.50 × 10-12																0
cg06439941	0.0086	3.50 × 10-12																0
cg21815220	-0.0093	3.60 × 10-12																0
cg06697407	0.0122	3.60 × 10-12																0
cg07990556	0.0061	3.60 × 10-12																0
cg26038582	0.0436	3.80 × 10-12																0
cg12455309	-0.0057	3.80 × 10-12																0
cg21806580	0.0175	4.20 × 10-12																0
cg27646484	0.006	4.20 × 10-12																0
cg06142740	-0.0098	4.20 × 10-12																0
cg23048494	-0.0079	4.20 × 10-12																0
cg26203136	-0.0093	4.30 × 10-12																0
cg17272563	0.0099	4.30 × 10-12																0
cg16416158	-0.0078	4.30 × 10-12																0
cg21404980	0.0072	4.40 × 10-12																0
cg16190265	-0.0164	4.50 × 10-12																0
cg02363630	0.0064	4.60 × 10-12																0
cg23083984	0.0023	4.60 × 10-12																0
cg06827976	0.0034	4.70 × 10-12																0
cg20724032	0.0098	4.90 × 10-12																0
cg01565703	-0.0108	5.00 × 10-12																0
cg06518831	-0.0043	5.20 × 10-12																0
cg09219877	0.0071	5.20 × 10-12																0
cg22053945	-0.0079	5.30 × 10-12																0
cg08049592	0.0131	5.30 × 10-12																0
cg04209460	-0.0106	5.50 × 10-12																0
cg04961225	0.0114	5.60 × 10-12																0
cg00446123	0.0092	5.70 × 10-12																0
cg01437439	0.0037	5.90 × 10-12																0
cg10012530	-0.0106	5.90 × 10-12																0
cg10151367	0.0059	5.90 × 10-12																0
cg23680900	0.0037	6.00 × 10-12																0
cg00496272	-0.0083	6.00 × 10-12																0
cg19014730	-0.0083	6.20 × 10-12																0
cg20076442	0.0077	6.30 × 10-12																0
cg10267724	0.0051	6.40 × 10-12																0
cg05971148	-0.0044	6.50 × 10-12																0
cg08689929	-0.0072	6.60 × 10-12																0
cg08834436	-0.0158	6.80 × 10-12																0
cg03139840	-0.0053	6.90 × 10-12																0
cg15261712	0.015	6.90 × 10-12																0
cg01447828	0.0114	7.10 × 10-12																0
cg20051715	-0.006	7.10 × 10-12																0
cg00255726	0.0102	7.20 × 10-12																0
cg22977892	-0.0089	7.20 × 10-12																0
cg18824330	-0.0065	7.40 × 10-12																0
cg05898092	-0.0062	7.50 × 10-12																0
cg01556246	0.0061	7.50 × 10-12																0
cg19719475	-0.0068	7.50 × 10-12																0
cg17953136	0.0142	7.50 × 10-12																0
cg01765406	-0.0114	7.60 × 10-12																0
cg15948030	0.0044	8.00 × 10-12																0
cg19583819	-0.0108	8.10 × 10-12																0
cg02508743	0.011	8.10 × 10-12																0
cg25278144	-0.0046	8.30 × 10-12																0
cg23059461	0.008	8.40 × 10-12																0
cg26837477	-0.0055	8.40 × 10-12																0
cg02714303	0.0153	8.40 × 10-12																0
cg06759971	0.0048	8.50 × 10-12																0
cg11261850	0.0099	8.60 × 10-12																0
cg25773262	-0.0127	8.80 × 10-12																0
cg00636737	-0.01	9.30 × 10-12																0
cg01681525	-0.0128	9.70 × 10-12																0
cg16608652	-0.006	9.90 × 10-12																0
cg06512918	0.0048	1.00 × 10-11																0
cg06189394	-0.0092	1.00 × 10-11																0
cg26276120	-0.0113	1.00 × 10-11																0
cg20240091	0.0103	1.10 × 10-11																0
cg14420519	-0.0076	1.10 × 10-11																0
cg27589809	-0.0078	1.10 × 10-11																0
cg01121610	0.0036	1.10 × 10-11																0
cg00327072	-0.0065	1.20 × 10-11																0
cg10530793	-0.005	1.20 × 10-11																0
cg23756272	0.0097	1.20 × 10-11																0
cg07525202	-0.0122	1.20 × 10-11																0
cg13755776	-0.0075	1.30 × 10-11																0
cg01716252	0.0052	1.30 × 10-11																0
cg03474926	-0.0073	1.30 × 10-11																0
cg21548340	-0.0087	1.30 × 10-11																0
cg23813257	-0.0077	1.30 × 10-11																0
cg16779839	-0.0109	1.30 × 10-11																0
cg08305378	0.0057	1.30 × 10-11																0
cg12105190	-0.0074	1.30 × 10-11																0
cg11436113	-0.0179	1.40 × 10-11																0
cg24046474	-0.0109	1.40 × 10-11																0
cg06194738	-0.011	1.40 × 10-11																0
cg12877335	0.0064	1.40 × 10-11																0
cg01995548	-0.0073	1.40 × 10-11																0
cg12095353	0.0068	1.40 × 10-11																0
cg12873476	-0.0243	1.40 × 10-11																0
cg01763290	0.0053	1.40 × 10-11																0
cg09554443	0.0156	1.40 × 10-11																0
cg02704502	-0.0135	1.40 × 10-11																0
cg14295110	-0.0069	1.50 × 10-11																0
cg04019522	0.0117	1.50 × 10-11																0
cg04521626	0.0086	1.50 × 10-11																0
cg01314044	0.0074	1.50 × 10-11																0
cg13001142	0.0112	1.50 × 10-11																0
cg21585138	-0.0079	1.50 × 10-11																0
cg03480935	-0.0118	1.50 × 10-11																0
cg02325250	-0.0111	1.60 × 10-11																0
cg16406078	0.0085	1.60 × 10-11																0
cg03227037	0.0165	1.60 × 10-11																0
cg23551979	0.0133	1.60 × 10-11																0
cg09338136	-0.0164	1.60 × 10-11																0
cg24688690	-0.0074	1.60 × 10-11																0
cg20698113	-0.0086	1.60 × 10-11																0
cg22533573	0.0051	1.70 × 10-11																0
cg00237512	-0.0113	1.70 × 10-11																0
cg03224812	0.0057	1.70 × 10-11																0
cg05720226	-0.0114	1.70 × 10-11																0
cg08712631	-0.0051	1.70 × 10-11																0
cg22705225	0.006	1.80 × 10-11																0
cg05341549	-0.0054	1.80 × 10-11																0
cg04656070	-0.0106	1.80 × 10-11																0
cg00152041	-0.0054	1.80 × 10-11																0
cg22335340	-0.009	1.80 × 10-11																0
cg03803818	0.0059	1.80 × 10-11																0
cg10181414	-0.0123	1.90 × 10-11																0
cg12103569	0.0139	1.90 × 10-11																0
cg10310310	-0.0061	1.90 × 10-11																0
cg19142553	-0.0098	1.90 × 10-11																0
cg04939496	-0.0066	2.00 × 10-11																0
cg03399898	-0.0155	2.00 × 10-11																0
cg02150926	-0.0112	2.00 × 10-11																0
cg01724917	-0.0067	2.00 × 10-11																0
cg10591948	0.0075	2.10 × 10-11																0
cg13547053	0.0105	2.10 × 10-11																0
cg17511968	0.0084	2.10 × 10-11																0
cg12619504	-0.0147	2.10 × 10-11																0
cg19913291	-0.0087	2.20 × 10-11																0
cg00396865	-0.0062	2.30 × 10-11																0
cg07632771	-0.0081	2.30 × 10-11																0
cg18931633	-0.0065	2.30 × 10-11																0
cg23831876	-0.0092	2.40 × 10-11																0
cg11147309	-0.0088	2.50 × 10-11																0
cg09206294	0.005	2.50 × 10-11																0
cg05347334	-0.006	2.50 × 10-11																0
cg06791426	0.013	2.50 × 10-11																0
cg15059804	0.0175	2.50 × 10-11																0
cg09056317	-0.0074	2.60 × 10-11																0
cg18241780	0.0051	2.60 × 10-11																0
cg09700701	0.0044	2.60 × 10-11																0
cg03599224	-0.0047	2.60 × 10-11																0
cg19459791	0.014	2.60 × 10-11																0
cg02787737	0.0133	2.80 × 10-11																0
cg08559712	0.013	2.80 × 10-11																0
cg00604410	-0.0112	2.80 × 10-11																0
cg11735008	0.0198	2.80 × 10-11																0
cg09322513	0.0102	2.80 × 10-11																0
cg22356527	0.0096	2.90 × 10-11																0
cg00526336	-0.0093	2.90 × 10-11																0
cg14266999	-0.0087	2.90 × 10-11																0
cg04208434	0.0054	2.90 × 10-11																0
cg03149958	-0.0153	3.00 × 10-11																0
cg21664281	0.0218	3.10 × 10-11																0
cg04890576	0.0163	3.10 × 10-11																0
cg09912793	-0.0111	3.10 × 10-11																0
cg05122453	-0.0058	3.10 × 10-11																0
cg11884933	0.0064	3.30 × 10-11																0
cg01020987	-0.0098	3.30 × 10-11																0
cg20644981	0.0091	3.40 × 10-11																0
cg24173182	0.0138	3.40 × 10-11																0
cg15337006	0.0067	3.50 × 10-11																0
cg09462576	-0.0112	3.50 × 10-11																0
cg12332902	0.0063	3.50 × 10-11																0
cg04491089	-0.0082	3.50 × 10-11																0
cg07607355	0.0053	3.50 × 10-11																0
cg25464840	0.0096	3.50 × 10-11																0
cg07654588	-0.0079	3.60 × 10-11																0
cg24719910	-0.0099	3.60 × 10-11																0
cg22266211	-0.0088	3.70 × 10-11																0
cg18394552	0.0134	3.70 × 10-11																0
cg25741533	-0.0072	3.70 × 10-11																0
cg23867494	-0.0064	3.80 × 10-11																0
cg07277038	0.0177	3.80 × 10-11																0
cg20006825	0.006	3.90 × 10-11																0
cg01290904	-0.014	4.00 × 10-11																0
cg13085976	-0.0063	4.00 × 10-11																0
cg18468796	-0.0057	4.10 × 10-11																0
cg24109116	-0.0042	4.20 × 10-11																0
cg15089077	-0.0135	4.20 × 10-11																0
cg09560590	0.0124	4.20 × 10-11																0
cg02964434	-0.0085	4.30 × 10-11																0
cg04472685	-0.0058	4.30 × 10-11																0
cg03923640	-0.0082	4.30 × 10-11																0
cg02407266	0.0066	4.40 × 10-11																0
cg27424326	0.0045	4.40 × 10-11																0
cg07201319	-0.0091	4.50 × 10-11																0
cg11046638	-0.0091	4.70 × 10-11																0
cg26996569	0.0178	4.70 × 10-11																0
cg06314111	-0.0104	4.90 × 10-11																0
cg06880612	0.0065	4.90 × 10-11																0
cg25066772	0.0053	4.90 × 10-11																0
cg11305121	-0.0079	4.90 × 10-11																0
cg03604731	-0.0041	5.00 × 10-11																0
cg27055894	-0.0051	5.00 × 10-11																0
cg14120896	0.0074	5.10 × 10-11																0
cg24591300	-0.0066	5.10 × 10-11																0
cg23222488	0.0102	5.10 × 10-11																0
cg10874644	0.0197	5.20 × 10-11																0
cg24718197	-0.0073	5.20 × 10-11																0
cg01561259	0.0101	5.40 × 10-11																0
cg10376827	-0.0108	5.50 × 10-11																0
cg25318189	0.0059	5.60 × 10-11																0
cg23204396	-0.0095	5.80 × 10-11																0
cg26657675	-0.0088	5.80 × 10-11																0
cg17927313	0.0043	5.80 × 10-11																0
cg16448702	0.0063	5.80 × 10-11																0
cg21929761	-0.0077	5.90 × 10-11																0
cg02341571	0.0164	6.00 × 10-11																0
cg09325711	-0.007	6.10 × 10-11																0
cg27423838	-0.0074	6.10 × 10-11																0
cg18649028	0.0058	6.10 × 10-11																0
cg13221074	-0.0038	6.20 × 10-11																0
cg09448652	-0.007	6.20 × 10-11																0
cg16983541	-0.0054	6.30 × 10-11																0
cg07702888	0.0054	6.40 × 10-11																0
cg24518098	-0.0127	6.40 × 10-11																0
cg05599106	0.0049	6.40 × 10-11																0
cg17325771	-0.0071	6.50 × 10-11																0
cg13247990	0.0056	6.50 × 10-11																0
cg17567838	-0.0123	6.60 × 10-11																0
cg04085571	-0.009	6.70 × 10-11																0
cg08604596	-0.0055	6.70 × 10-11																0
cg14239618	0.0042	6.90 × 10-11																0
cg23648810	0.0117	7.00 × 10-11																0
cg10768063	0.0117	7.00 × 10-11																0
cg19601144	0.0039	7.20 × 10-11																0
cg24230340	-0.0149	7.30 × 10-11																0
cg25385733	0.0039	7.50 × 10-11																0
cg03451670	0.0095	7.50 × 10-11																0
cg04332373	0.0115	7.60 × 10-11																0
cg13914531	-0.0054	7.60 × 10-11																0
cg05668853	-0.0127	7.70 × 10-11																0
cg07886712	-0.0045	7.70 × 10-11																0
cg19035792	0.0057	7.90 × 10-11																0
cg14239983	-0.0078	8.00 × 10-11																0
cg26803969	-0.0038	8.10 × 10-11																0
cg10672416	-0.0083	8.20 × 10-11																0
cg06716508	-0.0091	8.20 × 10-11																0
cg07533239	-0.0087	8.40 × 10-11																0
cg17498867	-0.0054	8.50 × 10-11																0
cg14093127	-0.0213	8.50 × 10-11																0
cg18503679	-0.0146	8.60 × 10-11																0
cg01616956	0.0128	8.70 × 10-11																0
cg26105649	-0.0052	8.80 × 10-11																0
cg09012001	0.0068	8.80 × 10-11																0
cg17781958	0.0076	9.10 × 10-11																0
cg25341560	-0.0108	9.10 × 10-11																0
cg11386011	-0.0072	9.20 × 10-11																0
cg14404418	-0.0109	9.30 × 10-11																0
cg23793686	0.0119	9.60 × 10-11																0
cg07516196	0.0109	9.80 × 10-11																0
cg19506253	-0.008	1.00 × 10-10																0
cg05232694	-0.0135	1.00 × 10-10																0
cg20045320	-0.0268	1.00 × 10-10																0
cg15013801	-0.0095	1.00 × 10-10																0
cg18617091	0.0098	1.00 × 10-10																0
cg21159068	0.0062	1.00 × 10-10																0
cg04189326	0.0058	1.00 × 10-10																0
cg10493185	0.0041	1.10 × 10-10																0
cg20149625	-0.0042	1.10 × 10-10																0
cg24426691	-0.0059	1.10 × 10-10																0
cg23448998	0.0072	1.10 × 10-10																0
cg22582113	-0.0027	1.10 × 10-10																0
cg22957360	-0.0071	1.10 × 10-10																0
cg18961281	0.0043	1.10 × 10-10																0
cg25376310	-0.0063	1.10 × 10-10																0
cg03473042	-0.0071	1.10 × 10-10																0
cg06800849	-0.006	1.10 × 10-10																0
cg00122944	-0.0036	1.10 × 10-10																0
cg25629790	0.005	1.10 × 10-10																0
cg27252776	-0.0116	1.10 × 10-10																0
cg24128066	-0.0073	1.20 × 10-10																0
cg01499816	-0.0033	1.20 × 10-10																0
cg10785537	0.0066	1.20 × 10-10																0
cg19758448	0.0108	1.20 × 10-10																0
cg13708645	-0.0139	1.20 × 10-10																0
cg17274064	-0.0071	1.20 × 10-10																0
cg00741986	-0.016	1.20 × 10-10																0
cg23837265	-0.0108	1.20 × 10-10																0
cg02375409	0.0105	1.20 × 10-10																0
cg10130088	0.0055	1.20 × 10-10																0
cg17082568	0.0104	1.20 × 10-10																0
cg11826961	-0.0105	1.20 × 10-10																0
cg06439889	0.005	1.30 × 10-10																0
cg17936236	-0.0083	1.30 × 10-10																0
cg24539517	-0.0098	1.30 × 10-10																0
cg07764473	0.0171	1.30 × 10-10																0
cg10010533	-0.0069	1.30 × 10-10																0
cg13594903	-0.0094	1.40 × 10-10																0
cg08267489	0.0024	1.40 × 10-10																0
cg05183538	0.0159	1.40 × 10-10																0
cg13001289	-0.0044	1.40 × 10-10																0
cg23635560	-0.0099	1.40 × 10-10																0
cg26467528	-0.0118	1.40 × 10-10																0
cg15122985	-0.0068	1.40 × 10-10																0
cg07027613	-0.0079	1.40 × 10-10																0
cg15138339	-0.0075	1.40 × 10-10																0
cg17174275	-0.0053	1.40 × 10-10																0
cg21647257	0.0085	1.40 × 10-10																0
cg04337534	0.0051	1.40 × 10-10																0
cg05986195	0.007	1.50 × 10-10																0
cg09202659	-0.0064	1.50 × 10-10																0
cg15787744	-0.008	1.50 × 10-10																0
cg06130714	0.0031	1.50 × 10-10																0
cg21393124	-0.0056	1.50 × 10-10																0
cg02740606	-0.0084	1.50 × 10-10																0
cg22950598	-0.0126	1.50 × 10-10																0
cg04816394	0.0066	1.50 × 10-10																0
cg15108334	-0.0068	1.50 × 10-10																0
cg18325841	0.0062	1.50 × 10-10																0
cg17461214	0.0044	1.50 × 10-10																0
cg00583733	-0.0053	1.50 × 10-10																0
cg10843276	0.0144	1.50 × 10-10																0
cg11844970	-0.0054	1.60 × 10-10																0
cg07520810	-0.0099	1.60 × 10-10																0
cg03140135	0.0053	1.60 × 10-10																0
cg07308381	-0.0075	1.60 × 10-10																0
cg07819944	0.0054	1.60 × 10-10																0
cg07742396	-0.0138	1.60 × 10-10																0
cg16029875	0.0131	1.60 × 10-10																0
cg25325005	-0.0195	1.70 × 10-10																0
cg06405563	0.0128	1.70 × 10-10																0
cg13758913	0.0059	1.70 × 10-10																0
cg23541422	-0.0065	1.70 × 10-10																0
cg20366831	-0.0055	1.70 × 10-10																0
cg10750959	0.0067	1.70 × 10-10																0
cg14989226	-0.0085	1.80 × 10-10																0
cg16646054	-0.0119	1.80 × 10-10																0
cg10696445	0.0046	1.80 × 10-10																0
cg11195909	-0.0101	1.80 × 10-10																0
cg01487468	-0.0089	1.80 × 10-10																0
cg13935577	-0.0088	1.80 × 10-10																0
cg26547816	-0.0086	1.80 × 10-10																0
cg24257309	0.0085	1.90 × 10-10																0
cg17333973	-0.0045	1.90 × 10-10																0
cg13452162	-0.0077	1.90 × 10-10																0
cg17884674	0.008	1.90 × 10-10																0
cg06670463	-0.0083	1.90 × 10-10																0
cg24930218	-0.0054	1.90 × 10-10																0
cg12699156	-0.007	2.00 × 10-10																0
cg01185345	-0.0082	2.00 × 10-10																0
cg07753510	-0.0143	2.00 × 10-10																0
cg14194983	0.0097	2.00 × 10-10																0
cg24869815	0.0049	2.00 × 10-10																0
cg15626881	0.0058	2.00 × 10-10																0
cg25611057	-0.007	2.10 × 10-10																0
cg03583050	0.0064	2.10 × 10-10																0
cg11145461	-0.0105	2.10 × 10-10																0
cg17473673	0.0055	2.10 × 10-10																0
cg17397607	-0.0126	2.20 × 10-10																0
cg01453052	-0.0109	2.20 × 10-10																0
cg01979157	-0.0081	2.20 × 10-10																0
cg10508317	-0.0086	2.30 × 10-10																0
cg20289911	-0.0047	2.30 × 10-10																0
cg09084200	-0.0114	2.30 × 10-10																0
cg07058086	0.0047	2.30 × 10-10																0
cg00313981	-0.0054	2.40 × 10-10																0
cg17230002	-0.0082	2.40 × 10-10																0
cg13411554	0.0389	2.40 × 10-10																0
cg23490727	-0.0081	2.40 × 10-10																0
cg06151964	0.0083	2.40 × 10-10																0
cg20049273	0.0058	2.40 × 10-10																0
cg15482893	0.0122	2.40 × 10-10																0
cg02917867	-0.0103	2.40 × 10-10																0
cg18219562	-0.0063	2.40 × 10-10																0
cg21788755	-0.0057	2.50 × 10-10																0
cg03681335	0.0079	2.50 × 10-10																0
cg08810238	-0.0074	2.50 × 10-10																0
cg04117801	-0.0051	2.50 × 10-10																0
cg19426731	-0.0066	2.50 × 10-10																0
cg22027399	0.0062	2.50 × 10-10																0
cg06909288	0.0068	2.50 × 10-10																0
cg01919377	-0.0053	2.50 × 10-10																0
cg20889322	-0.0136	2.60 × 10-10																0
cg04095045	0.0037	2.60 × 10-10																0
cg10403394	0.0291	2.60 × 10-10																0
cg24271203	-0.0057	2.60 × 10-10																0
cg12147622	-0.0231	2.70 × 10-10																0
cg06604199	-0.0086	2.70 × 10-10																0
cg13672514	-0.0075	2.70 × 10-10																0
cg02161701	0.0078	2.80 × 10-10																0
cg22601421	0.0031	2.80 × 10-10																0
cg08397758	0.0065	2.80 × 10-10																0
cg15012027	-0.0115	2.80 × 10-10																0
cg12729894	-0.0104	2.90 × 10-10																0
cg13279811	-0.0124	2.90 × 10-10																0
cg13582060	-0.0194	2.90 × 10-10																0
cg10944802	0.0073	2.90 × 10-10																0
cg00665106	0.0071	2.90 × 10-10																0
cg09039672	0.0067	3.00 × 10-10																0
cg18777299	-0.0088	3.00 × 10-10																0
cg22377043	0.006	3.00 × 10-10																0
cg10959726	-0.0061	3.10 × 10-10																0
cg15948836	0.0106	3.10 × 10-10																0
cg22143809	0.0052	3.10 × 10-10																0
cg09006159	0.0057	3.10 × 10-10																0
cg08640824	-0.0103	3.10 × 10-10																0
cg09265392	-0.0088	3.20 × 10-10																0
cg25284397	0.0106	3.30 × 10-10																0
cg16241684	0.0055	3.30 × 10-10																0
cg06264663	0.0059	3.30 × 10-10																0
cg26364091	-0.0097	3.40 × 10-10																0
cg08900404	-0.0131	3.40 × 10-10																0
cg01860774	-0.0068	3.40 × 10-10																0
cg24503881	-0.0047	3.40 × 10-10																0
cg14391923	-0.0237	3.40 × 10-10																0
cg24033122	-0.0163	3.50 × 10-10																0
cg07363676	0.0054	3.50 × 10-10																0
cg16936060	0.0165	3.50 × 10-10																0
cg18740175	0.007	3.50 × 10-10																0
cg26819609	0.0051	3.50 × 10-10																0
cg25985583	-0.0089	3.60 × 10-10																0
cg00756943	-0.0132	3.60 × 10-10																0
cg16011250	0.0087	3.60 × 10-10																0
cg06672753	0.0042	3.60 × 10-10																0
cg11679455	-0.006	3.70 × 10-10																0
cg14295611	0.0075	3.70 × 10-10																0
cg13487983	0.0049	3.80 × 10-10																0
cg11566172	0.0048	3.80 × 10-10																0
cg23762517	0.0312	3.80 × 10-10																0
cg24296397	0.0089	3.90 × 10-10																0
cg03090969	-0.0087	3.90 × 10-10																0
cg00024404	-0.009	3.90 × 10-10																0
cg12096487	-0.0067	3.90 × 10-10																0
cg03044513	0.0064	4.00 × 10-10																0
cg10180092	-0.0155	4.00 × 10-10																0
cg11572675	0.0055	4.00 × 10-10																0
cg18914023	0.0023	4.00 × 10-10																0
cg23046844	0.0037	4.00 × 10-10																0
cg09749364	-0.006	4.00 × 10-10																0
cg15531369	-0.0063	4.10 × 10-10																0
cg10970328	-0.007	4.10 × 10-10																0
cg06857018	0.0025	4.10 × 10-10																0
cg02286506	0.004	4.10 × 10-10																0
cg10101600	0.0055	4.10 × 10-10																0
cg00347584	0.0052	4.10 × 10-10																0
cg08479476	-0.0158	4.10 × 10-10																0
cg00007076	-0.0153	4.20 × 10-10																0
cg13142374	0.0046	4.20 × 10-10																0
cg01936839	-0.0096	4.20 × 10-10																0
cg07421287	-0.0115	4.20 × 10-10																0
cg01129238	0.0048	4.30 × 10-10																0
cg10581837	0.0149	4.30 × 10-10																0
cg23003085	-0.0077	4.30 × 10-10																0
cg02223801	-0.006	4.30 × 10-10																0
cg15621697	-0.0055	4.30 × 10-10																0
cg13024368	0.0041	4.30 × 10-10																0
cg18405341	-0.0117	4.40 × 10-10																0
cg06001419	0.0066	4.40 × 10-10																0
cg16649298	0.014	4.40 × 10-10																0
cg10780313	0.0079	4.40 × 10-10																0
cg03916421	-0.0103	4.50 × 10-10																0
cg16276850	0.0106	4.50 × 10-10																0
cg12649208	0.0043	4.60 × 10-10																0
cg05784862	-0.0093	4.60 × 10-10																0
cg05914034	-0.0127	4.60 × 10-10																0
cg00423486	0.0055	4.60 × 10-10																0
cg00893603	-0.0245	4.70 × 10-10																0
cg15426660	0.0039	4.70 × 10-10																0
cg02097120	-0.0071	4.70 × 10-10																0
cg12062133	0.009	4.70 × 10-10																0
cg18419271	0.0091	4.70 × 10-10																0
cg20714487	0.0033	4.70 × 10-10																0
cg04641860	-0.0124	4.80 × 10-10																0
cg11327659	0.0091	4.80 × 10-10																0
cg14701962	0.0069	4.80 × 10-10																0
cg05222924	0.0066	4.90 × 10-10																0
cg01434349	-0.0128	4.90 × 10-10																0
cg18810691	-0.0066	4.90 × 10-10																0
cg03224013	-0.0128	5.00 × 10-10																0
cg24495528	-0.0069	5.00 × 10-10																0
cg07229212	-0.008	5.10 × 10-10																0
cg04907849	-0.006	5.10 × 10-10																0
cg19906672	-0.0118	5.10 × 10-10																0
cg26992634	-0.0087	5.10 × 10-10																0
cg02145310	-0.0058	5.30 × 10-10																0
cg12901451	0.0093	5.40 × 10-10																0
cg15108490	0.0037	5.40 × 10-10																0
cg14852355	0.0061	5.50 × 10-10																0
cg27000944	-0.0084	5.50 × 10-10																0
cg01651915	-0.0248	5.50 × 10-10																0
cg10479082	0.0063	5.50 × 10-10																0
cg12166476	0.0137	5.60 × 10-10																0
cg21434376	0.0132	5.60 × 10-10																0
cg07450086	-0.0102	5.60 × 10-10																0
cg16269733	-0.0122	5.70 × 10-10																0
cg06283478	0.0073	5.80 × 10-10																0
cg02370022	0.0257	5.80 × 10-10																0
cg11419064	0.0042	5.80 × 10-10																0
cg20534585	0.0169	5.80 × 10-10																0
cg19020103	-0.0083	5.90 × 10-10																0
cg12622182	-0.0097	5.90 × 10-10																0
cg14906103	0.0085	5.90 × 10-10																0
cg05135521	-0.0191	5.90 × 10-10																0
cg18369034	-0.0162	6.10 × 10-10																0
cg13257421	0.0076	6.10 × 10-10																0
cg24448421	0.0154	6.10 × 10-10																0
cg27583010	-0.0072	6.10 × 10-10																0
cg00808648	0.0065	6.10 × 10-10																0
cg14089503	-0.0121	6.10 × 10-10																0
cg06688763	0.02	6.20 × 10-10																0
cg07751331	-0.0089	6.20 × 10-10																0
cg03836615	0.0052	6.20 × 10-10																0
cg27178191	0.0089	6.20 × 10-10																0
cg00055073	0.0104	6.30 × 10-10																0
cg01423695	0.0064	6.30 × 10-10																0
cg15234271	0.0046	6.30 × 10-10																0
cg07651540	0.0066	6.30 × 10-10																0
cg12634208	0.0058	6.30 × 10-10																0
cg03832440	-0.0126	6.30 × 10-10																0
cg18547299	0.0048	6.30 × 10-10																0
cg05228408	-0.0085	6.40 × 10-10																0
cg02782510	0.0058	6.40 × 10-10																0
cg14539422	0.0033	6.40 × 10-10																0
cg11134246	0.0058	6.50 × 10-10																0
cg25174412	0.0062	6.60 × 10-10																0
cg06197616	-0.0115	6.70 × 10-10																0
cg26219182	-0.0038	6.70 × 10-10																0
cg11551464	0.0066	6.70 × 10-10																0
cg02385153	0.0107	6.80 × 10-10																0
cg13707943	-0.0066	6.80 × 10-10																0
cg05291773	0.0047	6.80 × 10-10																0
cg04704634	0.0076	6.90 × 10-10																0
cg09762021	0.0075	7.10 × 10-10																0
cg19847577	0.0147	7.10 × 10-10																0
cg18082788	-0.0167	7.20 × 10-10																0
cg19529732	0.0067	7.20 × 10-10																0
cg26640901	-0.0058	7.20 × 10-10																0
cg23672278	-0.009	7.20 × 10-10																0
cg21345826	0.005	7.30 × 10-10																0
cg23198334	0.0072	7.30 × 10-10																0
cg04040925	0.0033	7.30 × 10-10																0
cg22875823	-0.0082	7.50 × 10-10																0
cg02104962	-0.0065	7.50 × 10-10																0
cg11827514	-0.0216	7.50 × 10-10																0
cg18006990	-0.0069	7.60 × 10-10																0
cg08940075	0.0061	7.60 × 10-10																0
cg14635659	-0.0039	7.60 × 10-10																0
cg10547387	-0.0064	7.70 × 10-10																0
cg20469837	0.0077	7.70 × 10-10																0
cg25998745	-0.016	7.70 × 10-10																0
cg23094674	0.0042	7.80 × 10-10																0
cg00177243	0.017	7.80 × 10-10																0
cg00233633	0.0039	7.80 × 10-10																0
cg14330293	0.0064	7.80 × 10-10																0
cg05802386	-0.0084	7.90 × 10-10																0
cg12741639	-0.0145	7.90 × 10-10																0
cg04701628	0.0051	8.00 × 10-10																0
cg03958308	-0.0171	8.00 × 10-10																0
cg01300096	-0.0074	8.00 × 10-10																0
cg08639339	0.0071	8.10 × 10-10																0
cg20468883	-0.0076	8.10 × 10-10																0
cg08022502	-0.0068	8.20 × 10-10																0
cg23460961	0.0088	8.30 × 10-10																0
cg18028767	0.0069	8.50 × 10-10																0
cg05358758	-0.0072	8.60 × 10-10																0
cg22014430	-0.0052	8.70 × 10-10																0
cg17975379	0.005	8.70 × 10-10																0
cg12336777	0.0068	8.80 × 10-10																0
cg22069247	0.0087	8.80 × 10-10																0
cg03446062	0.0073	9.10 × 10-10																0
cg10908953	-0.0061	9.30 × 10-10																0
cg16702313	-0.0081	9.50 × 10-10																0
cg23363754	-0.0249	9.50 × 10-10																0
cg16340422	0.0182	9.60 × 10-10																0
cg09825327	-0.005	9.70 × 10-10																0
cg03970900	0.0133	9.70 × 10-10																0
cg15777760	-0.0115	9.90 × 10-10																0
cg04163119	-0.0043	9.90 × 10-10																0
cg26703507	-0.0202	9.90 × 10-10																0
cg27633342	0.0067	1.00 × 10-09																0
cg17250929	0.0111	1.00 × 10-09																0
cg23387863	0.0086	1.00 × 10-09																0
cg06483559	-0.006	1.00 × 10-09																0
cg18828619	-0.0066	1.00 × 10-09																0
cg11344533	-0.0098	1.00 × 10-09																0
cg26995224	-0.0212	1.00 × 10-09																0
cg16622061	-0.0164	1.00 × 10-09																0
cg17256711	0.009	1.00 × 10-09																0
cg20505728	0.0049	1.00 × 10-09																0
cg09084391	-0.0114	1.00 × 10-09																0
cg05047401	0.0118	1.10 × 10-09																0
cg21268659	0.0051	1.10 × 10-09																0
cg06214925	-0.0059	1.10 × 10-09																0
cg03340878	-0.0204	1.10 × 10-09																0
cg17422460	-0.012	1.10 × 10-09																0
cg07471614	-0.0079	1.10 × 10-09																0
cg24105081	-0.0138	1.10 × 10-09																0
cg09172850	-0.013	1.10 × 10-09																0
cg19197419	-0.0133	1.10 × 10-09																0
cg03466562	-0.0046	1.10 × 10-09																0
cg04481603	-0.0067	1.10 × 10-09																0
cg02032558	-0.0127	1.10 × 10-09																0
cg25011395	-0.0045	1.10 × 10-09																0
cg20853880	-0.0112	1.10 × 10-09																0
cg18262201	-0.012	1.10 × 10-09																0
cg05099952	-0.0064	1.10 × 10-09																0
cg20059377	-0.008	1.10 × 10-09																0
cg09350536	-0.0076	1.10 × 10-09																0
cg16248435	0.0059	1.10 × 10-09																0
cg03519967	0.0098	1.20 × 10-09																0
cg14119236	0.0117	1.20 × 10-09																0
cg06738169	-0.0074	1.20 × 10-09																0
cg17900199	-0.0067	1.20 × 10-09																0
cg05051464	-0.0046	1.20 × 10-09																0
cg18824446	-0.0101	1.20 × 10-09																0
cg19103219	-0.0125	1.20 × 10-09																0
cg00953154	-0.0027	1.20 × 10-09																0
cg08243524	-0.0136	1.20 × 10-09																0
cg01601926	-0.0048	1.20 × 10-09																0
cg15059065	-0.016	1.20 × 10-09																0
cg22749855	-0.005	1.20 × 10-09																0
cg05058354	-0.007	1.20 × 10-09																0
cg25212025	-0.0241	1.20 × 10-09																0
cg22705959	-0.0094	1.20 × 10-09																0
cg15410835	-0.0228	1.20 × 10-09																0
cg16353615	0.0083	1.20 × 10-09																0
cg11940960	-0.0086	1.20 × 10-09																0
cg25221975	0.0101	1.30 × 10-09																0
cg11601297	-0.0077	1.30 × 10-09																0
cg18686153	0.0132	1.30 × 10-09																0
cg17207590	0.0096	1.30 × 10-09																0
cg05138138	-0.0046	1.30 × 10-09																0
cg04545963	-0.0128	1.30 × 10-09																0
cg24847230	-0.0045	1.30 × 10-09																0
cg13541527	-0.024	1.30 × 10-09																0
cg01465596	0.0109	1.30 × 10-09																0
cg04907244	-0.0129	1.30 × 10-09																0
cg16037981	0.0048	1.30 × 10-09																0
cg18394567	-0.0071	1.30 × 10-09																0
cg16903811	-0.0094	1.30 × 10-09																0
cg02326058	0.0119	1.40 × 10-09																0
cg17933936	-0.0054	1.40 × 10-09																0
cg09588020	-0.0079	1.40 × 10-09																0
cg25962015	-0.0136	1.40 × 10-09																0
cg14880079	0.0053	1.40 × 10-09																0
cg13418576	-0.0169	1.40 × 10-09																0
cg14554488	0.0059	1.40 × 10-09																0
cg02646073	0.0058	1.40 × 10-09																0
cg02871659	-0.0144	1.40 × 10-09																0
cg25205699	0.0041	1.50 × 10-09																0
cg12459502	0.0074	1.50 × 10-09																0
cg15331301	-0.0114	1.50 × 10-09																0
cg18919541	0.0102	1.50 × 10-09																0
cg15636519	-0.0123	1.50 × 10-09																0
cg02187196	-0.0088	1.50 × 10-09																0
cg04761746	-0.0085	1.60 × 10-09																0
cg04685387	-0.0134	1.60 × 10-09																0
cg16651552	0.0075	1.60 × 10-09																0
cg11527913	-0.0067	1.60 × 10-09																0
cg22035959	-0.0057	1.60 × 10-09																0
cg01715384	0.0053	1.60 × 10-09																0
cg23290456	-0.0027	1.60 × 10-09																0
cg19641804	-0.0088	1.60 × 10-09																0
cg05526498	0.0051	1.60 × 10-09																0
cg07743805	0.0056	1.60 × 10-09																0
cg02629070	0.0073	1.60 × 10-09																0
cg17783244	-0.0101	1.60 × 10-09																0
cg27592424	0.0044	1.60 × 10-09																0
cg22928954	-0.0104	1.70 × 10-09																0
cg23615741	-0.0204	1.70 × 10-09																0
cg10858677	-0.0151	1.70 × 10-09																0
cg08766770	0.0056	1.70 × 10-09																0
cg07873128	0.0043	1.70 × 10-09																0
cg03127898	0.0068	1.70 × 10-09																0
cg13652493	-0.0027	1.70 × 10-09																0
cg22927302	0.005	1.70 × 10-09																0
cg11550064	0.0063	1.70 × 10-09																0
cg00540464	-0.0052	1.70 × 10-09																0
cg24711224	-0.0059	1.70 × 10-09																0
cg10993442	-0.0053	1.80 × 10-09																0
cg02507296	-0.0061	1.80 × 10-09																0
cg19618279	-0.0057	1.80 × 10-09																0
cg04276669	0.0045	1.80 × 10-09																0
cg03884592	0.0264	1.80 × 10-09																0
cg03507593	0.0082	1.80 × 10-09																0
cg04411044	-0.014	1.80 × 10-09																0
cg21834204	0.0074	1.80 × 10-09																0
cg04813697	-0.0177	1.80 × 10-09																0
cg16767506	0.0068	1.80 × 10-09																0
cg17560073	0.0091	1.90 × 10-09																0
cg06361405	0.0028	1.90 × 10-09																0
cg22678092	-0.0088	1.90 × 10-09																0
cg19211915	0.007	1.90 × 10-09																0
cg07044859	-0.0179	1.90 × 10-09																0
cg20892260	0.0047	1.90 × 10-09																0
cg27618939	0.0074	1.90 × 10-09																0
cg08867399	-0.0178	1.90 × 10-09																0
cg05534710	0.003	1.90 × 10-09																0
cg17087741	-0.0295	1.90 × 10-09																0
cg24142464	-0.007	1.90 × 10-09																0
cg14010720	-0.0086	2.00 × 10-09																0
cg23715749	-0.0097	2.00 × 10-09																0
cg09635954	-0.0163	2.00 × 10-09																0
cg01496720	-0.0122	2.00 × 10-09																0
cg27628849	0.0057	2.00 × 10-09																0
cg27310486	0.0045	2.10 × 10-09																0
cg17298925	0.0156	2.10 × 10-09																0
cg19321684	-0.019	2.10 × 10-09																0
cg12298445	-0.0053	2.10 × 10-09																0
cg27006914	-0.0068	2.20 × 10-09																0
cg19300307	-0.0048	2.20 × 10-09																0
cg27560367	-0.0056	2.20 × 10-09																0
cg14675361	0.0181	2.20 × 10-09																0
cg09977376	0.0035	2.20 × 10-09																0
cg21587837	-0.0067	2.20 × 10-09																0
cg14643075	0.0089	2.20 × 10-09																0
cg05093686	-0.0048	2.30 × 10-09																0
cg19030554	-0.0141	2.30 × 10-09																0
cg05444514	-0.0071	2.30 × 10-09																0
cg16219322	-0.008	2.30 × 10-09																0
cg06478823	0.0077	2.30 × 10-09																0
cg11152384	-0.0094	2.30 × 10-09																0
cg17334970	-0.0058	2.30 × 10-09																0
cg13633560	-0.0153	2.30 × 10-09																0
cg11599718	0.0051	2.40 × 10-09																0
cg14687145	0.0066	2.40 × 10-09																0
cg21334048	-0.0062	2.40 × 10-09																0
cg20272648	-0.0047	2.40 × 10-09																0
cg26585644	-0.0058	2.40 × 10-09																0
cg09611599	0.0222	2.40 × 10-09																0
cg11270278	-0.0071	2.40 × 10-09																0
cg03502889	-0.0073	2.50 × 10-09																0
cg10241823	0.0067	2.50 × 10-09																0
cg00981651	0.0034	2.50 × 10-09																0
cg08832695	-0.0132	2.50 × 10-09																0
cg06638433	-0.005	2.50 × 10-09																0
cg03864215	-0.006	2.50 × 10-09																0
cg17823346	-0.0128	2.50 × 10-09																0
cg13876315	-0.0044	2.50 × 10-09																0
cg20589883	0.0066	2.50 × 10-09																0
cg17551891	-0.0214	2.50 × 10-09																0
cg00198594	0.0038	2.60 × 10-09																0
cg03833097	-0.0061	2.60 × 10-09																0
cg06599169	-0.0103	2.60 × 10-09																0
cg27488095	-0.0043	2.70 × 10-09																0
cg18676273	-0.012	2.70 × 10-09																0
cg12494529	-0.0072	2.70 × 10-09																0
cg19555708	-0.0087	2.70 × 10-09																0
cg00759807	-0.0065	2.70 × 10-09																0
cg07278634	0.0084	2.80 × 10-09																0
cg14023239	0.0026	2.80 × 10-09																0
cg18651578	0.0051	2.80 × 10-09																0
cg27202779	0.0113	2.80 × 10-09																0
cg07504763	-0.0066	2.80 × 10-09																0
cg13782301	0.0128	2.80 × 10-09																0
cg13642872	-0.0108	2.80 × 10-09																0
cg24150385	-0.0078	2.80 × 10-09																0
cg02373104	0.0046	2.80 × 10-09																0
cg26070757	0.0051	2.90 × 10-09																0
cg08256536	-0.0071	2.90 × 10-09																0
cg05487507	-0.012	2.90 × 10-09																0
cg21691065	0.0055	2.90 × 10-09																0
cg26900995	-0.0097	2.90 × 10-09																0
cg27468704	-0.0071	3.00 × 10-09																0
cg09651136	0.0077	3.00 × 10-09																0
cg25649826	-0.0053	3.00 × 10-09																0
cg13464337	-0.0083	3.00 × 10-09																0
cg22849665	-0.0141	3.10 × 10-09																0
cg13545717	0.0061	3.10 × 10-09																0
cg04134748	0.0138	3.10 × 10-09																0
cg16755833	0.0056	3.20 × 10-09																0
cg23720331	0.0025	3.20 × 10-09																0
cg23972860	0.0088	3.20 × 10-09																0
cg05485379	-0.0022	3.30 × 10-09																0
cg10629249	-0.0062	3.30 × 10-09																0
cg25537245	-0.0057	3.30 × 10-09																0
cg27113548	-0.017	3.40 × 10-09																0
cg11095027	0.0124	3.40 × 10-09																0
cg01782024	0.006	3.40 × 10-09																0
cg06700877	-0.0088	3.40 × 10-09																0
cg13834112	0.0131	3.50 × 10-09																0
cg25923345	-0.0032	3.50 × 10-09																0
cg21776286	0.005	3.50 × 10-09																0
cg23657179	-0.0246	3.50 × 10-09																0
cg05946118	-0.0044	3.50 × 10-09																0
cg20533899	-0.0081	3.50 × 10-09																0
cg06866033	-0.0101	3.60 × 10-09																0
cg15074033	0.0069	3.60 × 10-09																0
cg04315923	0.0026	3.60 × 10-09																0
cg25064552	-0.0079	3.60 × 10-09																0
cg17323704	-0.0019	3.60 × 10-09																0
cg06599908	0.0117	3.70 × 10-09																0
cg07996785	0.0029	3.70 × 10-09																0
cg06577850	-0.0115	3.70 × 10-09																0
cg05660670	0.0033	3.70 × 10-09																0
cg10359157	-0.0087	3.70 × 10-09																0
cg06648759	0.0125	3.80 × 10-09																0
cg08239426	0.0057	3.80 × 10-09																0
cg21067023	-0.0163	3.80 × 10-09																0
cg13795986	-0.012	3.90 × 10-09																0
cg08013810	0.004	3.90 × 10-09																0
cg14021478	-0.0087	3.90 × 10-09																0
cg06762457	-0.0192	3.90 × 10-09																0
cg20309891	-0.007	4.00 × 10-09																0
cg15935121	0.0068	4.00 × 10-09																0
cg19022697	-0.0176	4.00 × 10-09																0
cg25818583	-0.015	4.00 × 10-09																0
cg06795233	0.0119	4.00 × 10-09																0
cg04221461	0.0127	4.00 × 10-09																0
cg25076959	0.0049	4.00 × 10-09																0
cg00116430	-0.0197	4.10 × 10-09																0
cg18806997	-0.0093	4.10 × 10-09																0
cg08361238	-0.0059	4.10 × 10-09																0
cg07556018	0.0119	4.10 × 10-09																0
cg06649191	0.0033	4.20 × 10-09																0
cg05252279	-0.0089	4.20 × 10-09																0
cg27443779	-0.004	4.20 × 10-09																0
cg11619216	-0.0092	4.20 × 10-09																0
cg00747152	-0.0032	4.20 × 10-09																0
cg27430293	0.0158	4.30 × 10-09																0
cg00183239	-0.0103	4.30 × 10-09																0
cg03710029	0.0054	4.30 × 10-09																0
cg17861836	-0.0141	4.30 × 10-09																0
cg22283754	-0.0033	4.30 × 10-09																0
cg16320419	-0.0078	4.40 × 10-09																0
cg08817867	0.0049	4.40 × 10-09																0
cg25947283	-0.0042	4.40 × 10-09																0
cg08955792	0.0097	4.50 × 10-09																0
cg00911776	-0.0156	4.50 × 10-09																0
cg03877174	0.0104	4.50 × 10-09																0
cg11375458	-0.0056	4.50 × 10-09																0
cg22797644	-0.0079	4.50 × 10-09																0
cg08651538	0.0057	4.50 × 10-09																0
cg16541026	-0.0117	4.60 × 10-09																0
cg25347941	0.0076	4.60 × 10-09																0
cg08130572	0.0049	4.60 × 10-09																0
cg05897210	0.0195	4.60 × 10-09																0
cg02366772	0.011	4.60 × 10-09																0
cg08409562	0.0071	4.60 × 10-09																0
cg10676309	0.0051	4.60 × 10-09																0
cg22103219	-0.0165	4.70 × 10-09																0
cg17588293	0.0025	4.70 × 10-09																0
cg05394800	-0.006	4.70 × 10-09																0
cg16474118	0.0074	4.70 × 10-09																0
cg13751330	-0.0038	4.80 × 10-09																0
cg14647125	-0.0062	4.80 × 10-09																0
cg23169111	0.0088	4.80 × 10-09																0
cg06418475	-0.0128	4.90 × 10-09																0
cg16988810	-0.0094	4.90 × 10-09																0
cg08097581	-0.0062	4.90 × 10-09																0
cg16254309	-0.01	4.90 × 10-09																0
cg03271893	-0.0047	4.90 × 10-09																0
cg12177944	-0.0066	4.90 × 10-09																0
cg03316752	-0.0117	4.90 × 10-09																0
cg18014547	-0.0077	4.90 × 10-09																0
cg12535090	0.0046	5.00 × 10-09																0
cg24361098	0.0091	5.00 × 10-09																0
cg22870429	-0.0149	5.00 × 10-09																0
cg20871826	-0.0059	5.00 × 10-09																0
cg14074174	-0.0108	5.10 × 10-09																0
cg11212234	-0.0095	5.10 × 10-09																0
cg07352544	0.0043	5.20 × 10-09																0
cg03389164	-0.0057	5.20 × 10-09																0
cg17333042	-0.0095	5.20 × 10-09																0
cg12212103	-0.0048	5.20 × 10-09																0
cg00489660	-0.0085	5.20 × 10-09																0
cg15550234	0.006	5.20 × 10-09																0
cg23688411	-0.0043	5.30 × 10-09																0
cg01305745	0.0098	5.30 × 10-09																0
cg20451986	0.0142	5.30 × 10-09																0
cg00308065	0.0059	5.30 × 10-09																0
cg23598378	0.0074	5.40 × 10-09																0
cg16735495	0.0056	5.40 × 10-09																0
cg02376827	0.0088	5.40 × 10-09																0
cg03341377	0.0058	5.40 × 10-09																0
cg04276005	0.0049	5.40 × 10-09																0
cg10510742	-0.0058	5.40 × 10-09																0
cg07723659	0.0062	5.50 × 10-09																0
cg18896032	-0.0065	5.50 × 10-09																0
cg19566658	-0.0123	5.50 × 10-09																0
cg26937798	-0.0037	5.50 × 10-09																0
cg20819617	0.004	5.50 × 10-09																0
cg05789250	-0.014	5.60 × 10-09																0
cg17724147	0.0088	5.60 × 10-09																0
cg13691192	-0.0049	5.60 × 10-09																0
cg06585203	-0.0094	5.70 × 10-09																0
cg04424621	-0.0093	5.70 × 10-09																0
cg11452501	-0.0111	5.80 × 10-09																0
cg07572052	-0.0069	5.80 × 10-09																0
cg02634816	-0.0078	5.80 × 10-09																0
cg20698421	-0.0236	5.80 × 10-09																0
cg20136951	-0.0058	5.80 × 10-09																0
cg04383058	-0.0107	5.80 × 10-09																0
cg27185793	0.0042	5.90 × 10-09																0
cg22004069	0.0053	5.90 × 10-09																0
cg20697394	0.0063	5.90 × 10-09																0
cg05272827	-0.0064	5.90 × 10-09																0
cg24163242	0.008	5.90 × 10-09																0
cg27182159	-0.0109	6.00 × 10-09																0
cg17485141	0.0038	6.00 × 10-09																0
cg00917251	-0.0064	6.00 × 10-09																0
cg25684105	-0.0067	6.10 × 10-09																0
cg07250758	0.0107	6.10 × 10-09																0
cg16518861	-0.0191	6.10 × 10-09																0
cg06296597	0.0073	6.10 × 10-09																0
cg10025514	-0.003	6.10 × 10-09																0
cg15677293	-0.0088	6.20 × 10-09																0
cg01654638	0.0048	6.20 × 10-09																0
cg01005506	-0.0149	6.20 × 10-09																0
cg27298570	0.0064	6.20 × 10-09																0
cg12275060	-0.014	6.30 × 10-09																0
cg03519879	-0.012	6.30 × 10-09																0
cg05542681	0.0132	6.30 × 10-09																0
cg19137417	-0.0123	6.40 × 10-09																0
cg02149899	-0.0073	6.40 × 10-09																0
cg13745346	-0.0064	6.40 × 10-09																0
cg03774988	0.0043	6.40 × 10-09																0
cg22816909	-0.0088	6.50 × 10-09																0
cg15736127	0.0059	6.50 × 10-09																0
cg01498832	0.0077	6.60 × 10-09																0
cg01498900	-0.0037	6.60 × 10-09																0
cg17417856	-0.0142	6.60 × 10-09																0
cg02671819	0.004	6.80 × 10-09																0
cg00711496	-0.0216	6.80 × 10-09																0
cg15951188	-0.0094	6.90 × 10-09																0
cg18979623	-0.018	6.90 × 10-09																0
cg20873136	0.0054	7.00 × 10-09																0
cg10428536	0.0072	7.00 × 10-09																0
cg17518710	0.0101	7.00 × 10-09																0
cg09208942	-0.0074	7.00 × 10-09																0
cg10573751	-0.0084	7.00 × 10-09																0
cg02224369	0.0051	7.00 × 10-09																0
cg26716839	0.003	7.00 × 10-09																0
cg21167502	0.008	7.00 × 10-09																0
cg02931644	0.0076	7.10 × 10-09																0
cg11935041	0.005	7.10 × 10-09																0
cg07312601	-0.0072	7.10 × 10-09																0
cg10399789	-0.0193	7.10 × 10-09																0
cg04740205	-0.0092	7.20 × 10-09																0
cg09676669	0.0047	7.20 × 10-09																0
cg24842354	-0.0052	7.20 × 10-09																0
cg23162201	0.0123	7.20 × 10-09																0
cg04881228	-0.0082	7.30 × 10-09																0
cg11130692	-0.011	7.30 × 10-09																0
cg26554302	-0.007	7.40 × 10-09																0
cg16589830	0.0095	7.40 × 10-09																0
cg22417398	-0.0041	7.40 × 10-09																0
cg15533023	0.0034	7.40 × 10-09																0
cg10428938	0.0141	7.40 × 10-09																0
cg20357806	0.0097	7.50 × 10-09																0
cg15270892	0.0057	7.50 × 10-09																0
cg05830220	0.0094	7.60 × 10-09																0
cg00806481	-0.0116	7.60 × 10-09																0
cg19859698	0.0076	7.60 × 10-09																0
cg09222732	-0.0064	7.60 × 10-09																0
cg13409704	-0.0061	7.70 × 10-09																0
cg06866616	-0.0066	7.70 × 10-09																0
cg11453837	-0.0055	7.70 × 10-09																0
cg18708252	-0.0137	7.70 × 10-09																0
cg26102435	0.0059	7.70 × 10-09																0
cg20268992	0.0099	7.80 × 10-09																0
cg04144533	-0.0067	7.80 × 10-09																0
cg20707126	-0.0064	7.80 × 10-09																0
cg14030904	-0.0138	7.90 × 10-09																0
cg14938561	-0.0131	7.90 × 10-09																0
cg20695936	-0.0038	8.00 × 10-09																0
cg16043888	-0.0045	8.00 × 10-09																0
cg14391586	-0.0076	8.00 × 10-09																0
cg10361922	-0.0079	8.10 × 10-09																0
cg24082871	0.0036	8.10 × 10-09																0
cg20408175	-0.0047	8.10 × 10-09																0
cg06861736	-0.0097	8.10 × 10-09																0
cg13905757	0.0056	8.20 × 10-09																0
cg08122899	-0.0084	8.20 × 10-09																0
cg13782866	0.0067	8.30 × 10-09																0
cg11647478	0.0056	8.30 × 10-09																0
cg07932199	0.0048	8.30 × 10-09																0
cg06260709	-0.0137	8.30 × 10-09																0
cg17852032	0.0068	8.30 × 10-09																0
cg01471372	-0.0123	8.30 × 10-09																0
cg18801806	-0.0059	8.40 × 10-09																0
cg08458637	0.0095	8.40 × 10-09																0
cg21337881	0.0054	8.40 × 10-09																0
cg15421321	-0.0025	8.40 × 10-09																0
cg05302701	-0.0042	8.50 × 10-09																0
cg26756208	0.0026	8.60 × 10-09																0
cg05299836	-0.0049	8.70 × 10-09																0
cg19016062	-0.004	8.70 × 10-09																0
cg24576425	0.0068	8.70 × 10-09																0
cg00550955	-0.0052	8.70 × 10-09																0
cg10881616	-0.0045	8.80 × 10-09																0
cg00411595	0.004	8.80 × 10-09																0
cg05570258	0.0098	8.90 × 10-09																0
cg16734795	0.0105	8.90 × 10-09																0
cg09122035	-0.0227	8.90 × 10-09																0
cg18785742	0.0041	8.90 × 10-09																0
cg19683780	0.0062	8.90 × 10-09																0
cg07770777	0.0079	9.00 × 10-09																0
cg02838589	-0.0033	9.00 × 10-09																0
cg18881641	-0.0088	9.10 × 10-09																0
cg18676967	0.0067	9.10 × 10-09																0
cg14975410	-0.018	9.10 × 10-09																0
cg06177555	0.0113	9.20 × 10-09																0
cg07969918	-0.0061	9.20 × 10-09																0
cg24608218	-0.0033	9.30 × 10-09																0
cg20678800	-0.0076	9.30 × 10-09																0
cg00960906	0.0082	9.30 × 10-09																0
cg11019430	0.003	9.30 × 10-09																0
cg13717434	0.008	9.40 × 10-09																0
cg02423064	0.0041	9.40 × 10-09																0
cg27550441	0.0059	9.50 × 10-09																0
cg05642264	0.0104	9.50 × 10-09																0
cg11984971	0.0058	9.60 × 10-09																0
cg18585107	-0.0064	9.60 × 10-09																0
cg14242895	0.0064	9.60 × 10-09																0
cg18432895	-0.0104	9.70 × 10-09																0
cg20072118	0.0057	9.70 × 10-09																0
cg26895569	0.0052	9.80 × 10-09																0
cg03929796	-0.0124	9.90 × 10-09																0
cg12406027	-0.0096	9.90 × 10-09																0
cg01289343	0.0083	1.00 × 10-08																0
cg03147185	-0.0114	1.00 × 10-08																0
cg16151538	0.0071	1.00 × 10-08																0
cg00689225	-0.0108	1.00 × 10-08																0
cg01897323	0.0023	1.00 × 10-08																0
cg01479232	-0.0137	1.00 × 10-08																0
cg18252924	-0.0052	1.00 × 10-08																0
cg22805381	-0.0172	1.00 × 10-08																0
cg05208178	-0.0054	1.00 × 10-08																0
cg09243021	0.0054	1.00 × 10-08																0
cg17421890	-0.0088	1.00 × 10-08																0
cg25062539	0.0039	1.00 × 10-08																0
cg25008614	-0.0057	1.10 × 10-08																0
cg05429117	0.0076	1.10 × 10-08																0
cg17471939	-0.0166	1.10 × 10-08																0
cg09938479	-0.0134	1.10 × 10-08																0
cg08534147	0.0048	1.10 × 10-08																0
cg01062834	0.0027	1.10 × 10-08																0
cg02003184	0.0046	1.10 × 10-08																0
cg05578802	-0.0028	1.10 × 10-08																0
cg26146569	-0.0052	1.10 × 10-08																0
cg14334460	0.0083	1.10 × 10-08																0
cg26468891	-0.0142	1.10 × 10-08																0
cg11133963	0.0091	1.10 × 10-08																0
cg09718582	-0.0106	1.10 × 10-08																0
cg23845009	0.0079	1.10 × 10-08																0
cg25317941	0.0072	1.10 × 10-08																0
cg07019857	-0.0101	1.20 × 10-08																0
cg07121312	0.0095	1.20 × 10-08																0
cg21963854	0.0067	1.20 × 10-08																0
cg07929642	-0.0064	1.20 × 10-08																0
[truncated: 631 more rows]

## Sheet: Supplementary Table 3
Supplementary Table 3. A list of a total of 374 candidate blood-based methylation CpG sites and genes identified from both discovery and replication studies at a adjusted P < 0.05.
CpG	Distancea	Cloest Gene
cg03604011	0	AHRR
cg13518625	55936	LINC00589
cg09465703	0	JMJD8
cg00326958	0	HNRNPF
cg10691866	0	TPST1
cg13184736	0	GNG12-AS1
cg11554391	0	AHRR
cg25323554	0	FAM222B
cg06459104	0	EPB41L3
cg05156137	0	RCAN1
cg21140898	2008	CDKN2C
cg20322193	0	RALA
cg24287110	0	KLF6
cg01435643	0	MCF2L
cg13399816	0	GNG12-AS1
cg17024919	0	ZNF385D
cg05673882	0	POLK
cg04469167	56	MOB3B
cg10190813	0	HUS1
cg24134897	0	TSPAN4
cg25189904	0	GNG12-AS1
cg25949550	0	CNTNAP2
cg23565821	0	CUTA
cg15693572	0	ZNF385D
cg23351584	0	PRSS23
cg03707168	0	PPP1R15A
cg01127300	500	TMEM184B
cg06934523	378	SUSD6
cg01899620	0	MCF2L
cg10453071	0	DOK4
cg14741228	0	FAM60A
cg20244340	0	SLC24A3
cg18482892	0	ARHGEF3
cg19956914	0	PSPH
cg00501876	0	CSRNP1
cg17372101	0	CNTNAP2
cg21869609	0	LINGO3
cg16736826	1167	EDN2
cg03274391	0	ZNF385D
cg22160883	217	SNHG4
cg11152412	0	EDC3
cg02583484	0	HNRNPA1
cg19713429	0	CAPZB
cg09837977	0	IMMP2L
cg19713851	0	ALPP
cg26242531	0	ZFYVE21
cg21380183	0	ATP9A
cg13193840	9864	ALPPL2
cg07339236	0	ATP9A
cg23090529	1823	CDKN2C
cg12364755	0	PAFAH1B1
cg21473814	0	CRTC1
cg23126342	0	PCDH9
cg14264316	0	PRRC2B
cg16611234	4581	FAM111B
cg11621113	0	MAN2B1
cg21322436	609	CNTNAP2
cg03509898	0	ZFYVE21
cg20059928	1774	SRP14-AS1
cg23973524	0	CRTC1
cg00310412	0	SEMA7A
cg18151030	0	PRDM15
cg20438687	0	MINK1
cg12140977	0	ST3GAL1
cg05969150	0	ZFHX3
cg02610360	0	TMEM136
cg03785076	1338	SNED1
cg25197194	0	EFCC1
cg25953130	0	ARID5B
cg26908328	638	SERINC5
cg00835193	0	LINGO3
cg10919522	0	ELMSAN1
cg03109660	0	RELL1
cg16776035	1221	PRCD
cg07069636	0	FBRS
cg06885459	0	MCF2L
cg23681440	142046	USP12
cg16237191	0	OR6C4
cg03715305	0	FUT5
cg16937168	1409	SNED1
cg00324097	0	2018-09-09
cg13092108	0	RPS6KA1
cg16744741	0	PRKG2
cg14099685	0	CELF1
cg10255761	0	KLHDC8B
cg01015663	0	TCEA3
cg18625627	0	TSHR
cg04770751	323	STXBP2
cg18992688	1040	AVPR1B
cg16786458	993	PPARGC1B
cg19406367	0	SGIP1
cg06513247	0	2018-09-09
cg20580833	0	CRTAC1
cg22876908	0	DGKA
cg09578155	0	LRP5
cg05824218	0	RARA
cg03373393	0	HAP1
cg01882991	22539	LY86
cg06433467	132421	PIK3R1
cg07178945	0	FGF23
cg08035323	72418	YWHAQ
cg13525276	0	TSHR
cg20772590	0	2018-09-09
cg19372602	3526	SEMA4A
cg00073090	1589	CIRBP-AS1
cg13910681	0	FAM102A
cg18335991	0	SEMA7A
cg11014740	3051	HS6ST1
cg01692968	1578	SLC44A1
cg18900812	0	CDKN1A
cg18642234	0	GPX1
cg01940273	9509	ALPPL2
cg15845821	172	NWD1
cg24540678	0	ZNF395
cg04956244	0	RARA
cg16983588	0	PRDM10
cg05951221	8977	ALPPL2
cg23233742	15213	CXXC5
cg22403782	0	ALPP
cg13985437	0	LRRC32
cg00548098	19620	CLEC16A
cg10062919	0	RARA
cg02657160	0	CPOX
cg26337070	0	ATOH8
cg11902777	0	AHRR
cg03234777	0	JAML
cg23781467	0	VARS
cg00871610	0	RUNX1
cg06644428	8687	ALPPL2
cg23480021	0	ZNF385D
cg11314684	0	AKT3
cg05396397	323	NPPA
cg19572487	0	RARA
cg24049493	0	HIVEP3
cg03440944	0	SNHG15
cg03547355	55211	PSEN2
cg04180046	0	MYO1G
cg22327175	0	SORL1
cg23667432	0	ALPP
cg26707709	0	SNED1
cg16071219	0	RB1
cg12593793	0	LMNA
cg02451831	0	KIAA0087
cg06271237	0	PLAGL1
cg22635096	0	ADARB1
cg05329352	0	ADRA2A
cg17232357	0	SMAD6
cg03646329	0	RB1
cg00207731	0	FURIN
cg16201146	1762	SLC24A3
cg19719391	32996	TBC1D19
cg04359840	0	XYLT1
cg15963913	0	ZFYVE21
cg03636183	0	F2RL3
cg24090911	0	AHRR
cg08709672	0	AVPR1B
cg01207684	0	ADCY9
cg19089201	0	MYO1G
cg10788371	0	LRRC32
cg06321596	0	XYLT1
cg23230929	0	RMND5A
cg00295485	0	UXS1
cg15393221	213	PRX
cg15474579	0	CDKN1A
cg23621097	0	HIC1
cg18991417	3136	TDRD9
cg23771366	491	PRSS23
cg04885881	3026	SRM
cg00336149	0	CACNA1D
cg00542975	0	CLASP1
cg04517079	0	FOXP4
cg23161492	0	ANPEP
cg26361535	0	ZC3H3
cg03937290	8043	AHDC1
cg16519923	0	ITGAL
cg05508862	0	FAM83G
cg21566642	9236	ALPPL2
cg09099830	0	ITGAL
cg15892280	0	ETS2
cg19427338	6766	EML4
cg27312979	0	SORBS1
cg00911794	0	HIC1
cg12876356	0	GFI1
cg10420527	0	LRP5
cg27537125	58068	RUNX3
cg22539182	2459	LARP4B
cg07202214	0	LRRC32
cg24497361	0	RHOG
cg10951873	0	RUNX3
cg20249566	46	NWD1
cg17819085	149853	TOMM20
cg02402368	0	MCPH1
cg24996979	0	ELMSAN1
cg26718213	0	SNED1
cg15187398	0	MOB3A
cg09662411	0	GFI1
cg01731783	0	ELMSAN1
cg06338710	0	GFI1
cg21611682	0	LRP5
cg15903032	1324	NKX2-3
cg05897963	0	PLEKHF1
cg05302489	0	VARS
cg21681705	3285	ST6GAL2
cg08884752	0	SKI
cg18146737	0	GFI1
cg12547807	44160	SPSB1
cg05661533	0	LPCAT1
cg24931658	0	DMTN
cg13976502	0	ELMSAN1
cg01952185	25123	TIFAB
cg26599989	0	TOLLIP
cg16255816	0	HAP1
cg06819357	0	TECPR2
cg15806304	499	SLC18A2
cg16145216	0	HIVEP3
cg07151117	0	DUSP4
cg27262054	0	ZFHX3
cg08899667	0	VARS
cg02186444	0	ARMC7
cg10750182	0	CDH23
cg07180646	0	TMEM51
cg25730428	0	MAS1L
cg03329539	7904	ALPPL2
cg21161138	0	AHRR
cg23205886	0	MATR3
cg07826859	1381	MYO1G
cg02959759	0	CACNA1C
cg01594949	1186	NRARP
cg11660018	574	PRSS23
cg07251887	0	RECQL5
cg15342087	7881	IER3
cg25648203	0	AHRR
cg13185177	0	GP5
cg01218206	0	SIK3
cg20124610	0	CARS2
cg04119529	0	NTHL1
cg25157472	0	IQSEC1
cg24859433	7875	IER3
cg14316231	0	KAT6A
cg16794579	0	XYLT1
cg12828729	35879	TIFAB
cg00867472	0	HDGF
cg01097768	0	AHRR
cg22132788	0	MYO1G
cg01208318	26326	FAM30A
cg07090714	201845	LY86
cg00931843	0	TIAM2
cg17924476	0	AHRR
cg13385220	0	LGR6
cg18825427	10128	INSIG1
cg01899089	0	AHRR
cg17619755	0	VARS
cg11824827	0	ZNF668
cg01901332	0	ARRB1
cg26271591	0	NFE2L2
cg06930757	0	SHANK1
cg05575921	0	AHRR
cg19827923	0	GPR55
cg04673446	0	MGAT3
cg16391678	0	ITGAL
cg16556677	0	KCNQ1
cg12423733	0	MAS1L
cg01062937	0	ZFPM1
cg17065712	0	ZMIZ1
cg19254163	337	PTGDR2
cg11071448	0	SYT2
cg14817490	0	AHRR
cg15995265	5422	CHI3L2
cg19859270	0	GPR15
cg26703534	0	AHRR
cg03450842	0	ZMIZ1
cg14753356	7780	IER3
cg11902728	0	MAG
cg06126421	7752	IER3
cg16558846	0	FAM30A
cg03384915	0	SIN3B
cg13074055	26772	FAM30A
cg01765174	0	TRIM14
cg25809905	854	ITGA2B
cg17580614	0	ADORA2B
cg05284742	0	ITPK1
cg19344626	36	NWD1
cg11028075	0	SORBS1
cg16694480	0	CAPZB
cg15693483	0	C7orf50
cg23110422	0	ETS2
cg09557991	0	TNFRSF1B
cg13038618	23493	IRF2BPL
cg14656441	0	NDUFS5
cg16178855	0	PMEPA1
cg08866634	0	RNF44
cg08763102	0	HTT
cg06672250	0	DMTN
cg23594345	26371	FAM30A
cg00442389	0	GPSM3
cg19802390	97867	ACTRT2
cg27405731	0	CUX1
cg14012925	0	CUX1
cg08972170	0	MTURN
cg26529655	0	AHRR
cg14179389	0	GFI1
cg09935388	0	GFI1
cg18446336	0	GNA12
cg26844633	2735	C15orf52
cg10717312	0	SNED1
cg21446172	0	CAPN8
cg21756476	0	RORA
cg04011474	37801	PLB1
cg26850624	0	AHRR
cg17907003	441	PTGFRN
cg07465627	0	STXBP4
cg24838345	0	MTSS1
cg25421530	0	SORBS1
cg03489965	0	RASL12
cg10619342	0	RASL12
cg23401251	0	IFT172
cg20220678	0	SH2D4A
cg20295214	0	AVPR1B
cg25727671	0	HOXA7
cg26878655	0	RARA
cg21188533	0	CACNA1D
cg05460226	0	PIK3R5
cg13641317	36353	TPRA1
cg09197783	0	PRG2
cg09762515	0	CUX1
cg23842572	0	MPRIP
cg25664715	0	LST1
cg19325791	46122	HOXB1
cg09006487	0	RYBP
cg00385142	0	CLDND1
cg01481251	2071	QSER1
cg12806681	0	AHRR
cg04716530	0	ITGAL
cg14580211	0	SMIM3
cg05875421	0	GPR68
cg23916896	0	AHRR
cg21121843	0	HTT
cg15251319	0	XXYLT1
cg05194346	113538	ASB7
cg03604424	0	TRIO
cg15417641	0	CACNA1D
cg11390978	0	SIN3B
cg16545743	95	IL3
cg11674448	3950	SCMH1
cg01681367	0	SPN
cg13039251	0	PDZD2
cg03991871	0	AHRR
cg18754985	0	CLDND1
cg25503804	909	F2
cg18316974	0	GFI1
cg23058194	25	KBTBD13
cg25097946	0	SORBS1
cg23198793	0	CAPN3
cg20303561	0	CCDC88C
cg10965178	0	TIE1
cg04944536	41898	MED13L
cg26963277	0	KCNQ1
cg08149865	0	DMTN
cg08202836	0	NRROS
cg09658497	0	GNA12
cg05957567	0	BCL7A
cg23067299	0	AHRR
cg01744331	0	KCNQ1
cg22635676	0	SNED1
cg19717773	0	GNA12
cg20563269	28404	HS6ST1
cg04387347	0	ZFPM1
cg07123182	0	KCNQ1
cg24908166	0	TERT
cg25013095	0	GPR55
cg04018738	0	VARS
cg24771152	0	VARS
cg13645530	41956	MED13L
cg09848445	0	RET
aThe distance (bp) from the CpG site to the 5’ untranslated region (UTR) or 3’UTR of a gene.

## Sheet: Supplementary Table 4
Supplementary Table 4. Associations between smoking-associated mutation signature and expression of candidate genes for each cancer type (P < 0.05).
Cancer types	Gene	Beta	P
ACC-US	ALPP	0.850897	8.47 × 10-4
ACC-US	PRKG2	0.769663	1.56 × 10-3
ACC-US	PRDM10	-0.746597	1.81 × 10-3
ACC-US	GP5	0.753623	1.86 × 10-3
ACC-US	EPB49	-0.751914	1.99 × 10-3
ACC-US	TRIM14	0.729604	2.94 × 10-3
ACC-US	RNF44	-0.595982	1.17 × 10-2
ACC-US	TMEM184B	0.592189	1.32 × 10-2
ACC-US	ASB7	-0.584795	1.34 × 10-2
ACC-US	PRSS23	0.545299	1.70 × 10-2
ACC-US	KIAA0125	0.552105	1.98 × 10-2
ACC-US	CUTA	-0.515901	2.57 × 10-2
ACC-US	CCDC88C	0.55444	2.86 × 10-2
ACC-US	PIK3R1	-0.50433	3.42 × 10-2
ACC-US	SORL1	-0.482325	3.45 × 10-2
ACC-US	PIK3R5	0.513086	3.62 × 10-2
ACC-US	CAPN3	-0.464623	3.82 × 10-2
ACC-US	IFT172	-0.510087	3.83 × 10-2
ACC-US	RPS6KA1	0.451717	3.85 × 10-2
ACC-US	YWHAQ	0.479158	3.99 × 10-2
ACC-US	STXBP4	-0.439976	4.10 × 10-2
ACC-US	F2RL3	0.48484	4.28 × 10-2
BLCA-US	CLEC16A	-0.340952	3.11 × 10-4
BLCA-US	PCDH9	0.292344	2.46 × 10-3
BLCA-US	FBRS	-0.263543	5.06 × 10-3
BLCA-US	HTT	-0.25413	6.13 × 10-3
BLCA-US	SYT2	-0.256344	7.63 × 10-3
BLCA-US	CARS2	0.235989	1.43 × 10-2
BLCA-US	TOLLIP	-0.223183	1.93 × 10-2
BLCA-US	C7orf50	0.216958	2.22 × 10-2
BLCA-US	CSRNP1	-0.229914	2.34 × 10-2
BLCA-US	PPP1R15A	-0.223758	2.39 × 10-2
BLCA-US	SIN3B	-0.212333	2.40 × 10-2
BLCA-US	HDGF	0.211639	2.84 × 10-2
BLCA-US	MINK1	-0.207382	2.85 × 10-2
BLCA-US	GPR15	0.220499	3.57 × 10-2
BLCA-US	PRSS23	0.202766	3.74 × 10-2
BLCA-US	XYLT1	-0.197117	3.92 × 10-2
BLCA-US	TMEM136	0.193337	4.17 × 10-2
BLCA-US	RB1	-0.191263	4.24 × 10-2
BLCA-US	MGAT3	-0.185869	4.66 × 10-2
BLCA-US	HOXB1	-0.200652	4.89 × 10-2
BLCA-US	HOXA7	0.181405	4.95 × 10-2
BRCA-US	CAPN8	-0.317027	7.25 × 10-6
BRCA-US	DUSP4	-0.307701	1.02 × 10-5
BRCA-US	LARP4B	0.277946	1.96 × 10-4
BRCA-US	SNHG4	0.254949	2.56 × 10-4
BRCA-US	MAS1L	-0.308364	5.01 × 10-4
BRCA-US	FOXP4	0.234823	1.16 × 10-3
BRCA-US	CCDC48	-0.223995	1.37 × 10-3
BRCA-US	GPR44	-0.229972	1.44 × 10-3
BRCA-US	TCEA3	-0.219834	1.95 × 10-3
BRCA-US	FAM111B	0.241142	2.18 × 10-3
BRCA-US	ARHGEF3	-0.207391	2.39 × 10-3
BRCA-US	TBC1D19	-0.208577	2.82 × 10-3
BRCA-US	UXS1	0.212086	2.90 × 10-3
BRCA-US	CIRBP	-0.213401	3.03 × 10-3
BRCA-US	TOLLIP	-0.207397	3.46 × 10-3
BRCA-US	CSRNP1	-0.226437	3.48 × 10-3
BRCA-US	ZFYVE21	-0.203269	4.59 × 10-3
BRCA-US	SLC18A2	-0.200865	4.95 × 10-3
BRCA-US	PRSS23	-0.191961	6.60 × 10-3
BRCA-US	ADRA2A	-0.200838	7.04 × 10-3
BRCA-US	CNTNAP2	-0.194203	7.37 × 10-3
BRCA-US	HOXB1	-0.220001	7.58 × 10-3
BRCA-US	POLK	-0.187127	9.30 × 10-3
BRCA-US	HDGF	0.203265	1.07 × 10-2
BRCA-US	RYBP	-0.176603	1.13 × 10-2
BRCA-US	RUNX1	-0.185993	1.17 × 10-2
BRCA-US	FAM102A	-0.190696	1.20 × 10-2
BRCA-US	SRM	0.175407	1.28 × 10-2
BRCA-US	C14orf43	-0.173728	1.36 × 10-2
BRCA-US	ARID5B	-0.19059	1.52 × 10-2
BRCA-US	SH2D4A	-0.164713	1.62 × 10-2
BRCA-US	MATR3	-0.165594	1.76 × 10-2
BRCA-US	CDKN2C	0.178978	1.77 × 10-2
BRCA-US	LPCAT1	0.180417	1.78 × 10-2
BRCA-US	RET	-0.165973	1.84 × 10-2
BRCA-US	MTSS1	0.16266	1.87 × 10-2
BRCA-US	PPARGC1B	0.165741	1.92 × 10-2
BRCA-US	CACNA1D	-0.164483	2.09 × 10-2
BRCA-US	SHANK1	-0.169732	2.13 × 10-2
BRCA-US	LRRC32	-0.173089	2.17 × 10-2
BRCA-US	CXXC5	-0.16337	2.27 × 10-2
BRCA-US	ATOH8	-0.18244	2.28 × 10-2
BRCA-US	FAM60A	0.162598	2.35 × 10-2
BRCA-US	VARS	0.161983	2.48 × 10-2
BRCA-US	SNED1	-0.161477	2.55 × 10-2
BRCA-US	LRP5	0.160169	2.56 × 10-2
BRCA-US	IER3	-0.165844	2.57 × 10-2
BRCA-US	FUT5	0.161958	2.67 × 10-2
BRCA-US	C5orf62	-0.163446	2.92 × 10-2
BRCA-US	RECQL5	0.15608	2.96 × 10-2
BRCA-US	KIAA0247	-0.152074	3.10 × 10-2
BRCA-US	QSER1	0.153435	3.12 × 10-2
BRCA-US	CLASP1	0.157726	3.26 × 10-2
BRCA-US	SYT2	0.152151	3.29 × 10-2
BRCA-US	C3orf21	0.158702	3.39 × 10-2
BRCA-US	IMMP2L	-0.147969	3.46 × 10-2
BRCA-US	RORA	-0.154512	3.59 × 10-2
BRCA-US	KCNQ1	-0.14438	3.66 × 10-2
BRCA-US	CARS2	0.148611	3.72 × 10-2
BRCA-US	NDUFS5	0.146271	3.74 × 10-2
BRCA-US	SLC44A1	-0.143925	4.02 × 10-2
BRCA-US	RB1	-0.141332	4.08 × 10-2
BRCA-US	SEMA7A	0.159342	4.34 × 10-2
BRCA-US	PRKG2	0.142131	4.62 × 10-2
BRCA-US	RMND5A	0.135513	4.88 × 10-2
COAD-US	STXBP4	-0.973459	6.56 × 10-5
COAD-US	PRG2	0.722293	1.06 × 10-3
COAD-US	CDH23	0.730156	1.18 × 10-3
COAD-US	ADORA2B	-0.643864	3.66 × 10-3
COAD-US	PCDH9	0.641732	4.81 × 10-3
COAD-US	SPSB1	0.608048	4.99 × 10-3
COAD-US	FAM83G	-0.670678	5.87 × 10-3
COAD-US	ARID5B	0.591574	6.95 × 10-3
COAD-US	SKI	0.617853	7.44 × 10-3
COAD-US	ARRB1	0.643588	1.30 × 10-2
COAD-US	ARMC7	-0.573819	1.43 × 10-2
COAD-US	PLEKHF1	0.597832	1.59 × 10-2
COAD-US	GNA12	0.544341	1.59 × 10-2
COAD-US	ADARB1	0.567728	1.68 × 10-2
COAD-US	MAN2B1	0.520331	2.19 × 10-2
COAD-US	HIC1	0.527671	2.21 × 10-2
COAD-US	SCMH1	0.521851	2.30 × 10-2
COAD-US	CUTA	0.555741	2.36 × 10-2
COAD-US	ADCY9	0.572092	2.95 × 10-2
COAD-US	SNED1	0.468517	3.61 × 10-2
COAD-US	CAPZB	0.463971	3.74 × 10-2
COAD-US	C15orf52	0.482246	3.81 × 10-2
COAD-US	TPST1	0.465315	3.99 × 10-2
COAD-US	EPB41L3	0.496821	4.04 × 10-2
COAD-US	GPR68	0.458359	4.09 × 10-2
COAD-US	PSPH	-0.498412	4.13 × 10-2
COAD-US	SEMA4A	0.483295	4.23 × 10-2
COAD-US	SGIP1	0.497833	4.27 × 10-2
COAD-US	LRRC32	0.445641	4.29 × 10-2
COAD-US	RUNX3	0.457177	4.97 × 10-2
ESCA-US	SORBS1	0.630401	6.80 × 10-4
ESCA-US	MCF2L	0.533716	1.61 × 10-3
ESCA-US	TNFRSF1B	0.492213	2.75 × 10-3
ESCA-US	ATOH8	0.520819	5.20 × 10-3
ESCA-US	KCNQ1	0.529074	7.16 × 10-3
ESCA-US	XYLT1	0.434999	8.05 × 10-3
ESCA-US	ADORA2B	-0.438309	1.15 × 10-2
ESCA-US	MGAT3	0.413755	1.32 × 10-2
ESCA-US	ZC3H3	-0.408794	1.41 × 10-2
ESCA-US	INSIG1	0.426833	1.45 × 10-2
ESCA-US	PRKG2	0.433466	1.76 × 10-2
ESCA-US	SCMH1	0.39522	1.97 × 10-2
ESCA-US	ALPP	-0.38593	2.05 × 10-2
ESCA-US	YWHAQ	-0.403835	2.10 × 10-2
ESCA-US	AMICA1	0.371925	2.10 × 10-2
ESCA-US	TIE1	0.37986	2.26 × 10-2
ESCA-US	SLC18A2	0.437471	2.34 × 10-2
ESCA-US	CACNA1C	0.407302	2.40 × 10-2
ESCA-US	LRP5	0.358826	2.42 × 10-2
ESCA-US	KLHDC8B	-0.392833	2.49 × 10-2
ESCA-US	ARID5B	0.384471	2.65 × 10-2
ESCA-US	CPOX	-0.407961	2.92 × 10-2
ESCA-US	ZNF385D	0.398932	2.96 × 10-2
ESCA-US	C7orf41	0.407401	2.98 × 10-2
ESCA-US	SIK3	0.390097	3.57 × 10-2
ESCA-US	ZFHX3	0.356187	3.67 × 10-2
ESCA-US	USP12	0.357748	3.72 × 10-2
ESCA-US	SKI	0.3506	3.92 × 10-2
ESCA-US	ARRB1	0.352776	4.14 × 10-2
GBM-US	STXBP4	1.41855	9.41 × 10-4
GBM-US	MCPH1	1.20111	1.62 × 10-3
GBM-US	RPS6KA1	-0.923306	1.39 × 10-2
GBM-US	RYBP	0.849587	2.07 × 10-2
GBM-US	IER3	-0.855103	2.30 × 10-2
GBM-US	EPB49	-0.833542	2.39 × 10-2
GBM-US	TOLLIP	-0.843604	2.94 × 10-2
GBM-US	SLC18A2	0.720708	3.00 × 10-2
GBM-US	HNRNPA1	0.761258	3.29 × 10-2
GBM-US	GPSM3	-0.843206	3.90 × 10-2
GBM-US	TRIO	0.626436	4.09 × 10-2
GBM-US	TOMM20	0.781738	4.36 × 10-2
GBM-US	CDH23	-0.68033	4.90 × 10-2
HNSC-US	NFE2L2	0.538874	4.08 × 10-11
HNSC-US	RMND5A	0.557672	2.03 × 10-10
HNSC-US	SLC44A1	0.55784	2.87 × 10-10
HNSC-US	ARRB1	-0.463267	5.07 × 10-8
HNSC-US	FAM60A	0.440718	5.82 × 10-8
HNSC-US	RHOG	-0.428353	5.90 × 10-8
HNSC-US	LST1	-0.435499	1.22 × 10-7
HNSC-US	ZFHX3	0.410546	4.23 × 10-7
HNSC-US	TMEM51	-0.408393	9.53 × 10-7
HNSC-US	STXBP4	0.391274	1.11 × 10-6
HNSC-US	TSPAN4	-0.391967	1.32 × 10-6
HNSC-US	CAPN3	-0.401071	2.01 × 10-6
HNSC-US	SERINC5	0.383155	3.61 × 10-6
HNSC-US	LY86	-0.369302	4.51 × 10-6
HNSC-US	PSEN2	-0.368047	9.04 × 10-6
HNSC-US	CCDC88C	0.343933	1.10 × 10-5
HNSC-US	BAT2L1	0.360424	1.38 × 10-5
HNSC-US	NRARP	0.35171	1.57 × 10-5
HNSC-US	BCL7A	0.357069	2.44 × 10-5
HNSC-US	FAM102A	0.328425	5.18 × 10-5
HNSC-US	ZMIZ1	0.317076	7.14 × 10-5
HNSC-US	TOMM20	0.306838	7.35 × 10-5
HNSC-US	CLASP1	0.31237	9.09 × 10-5
HNSC-US	LRP5	0.308398	9.54 × 10-5
HNSC-US	MOBKL2B	-0.302844	1.37 × 10-4
HNSC-US	CARS2	-0.312979	1.43 × 10-4
HNSC-US	EPB49	0.313631	1.47 × 10-4
HNSC-US	GFI1	-0.326321	1.65 × 10-4
HNSC-US	KLF6	-0.3092	2.05 × 10-4
HNSC-US	RET	-0.295838	2.54 × 10-4
HNSC-US	PLEKHF1	-0.292916	4.00 × 10-4
HNSC-US	SEMA7A	-0.289699	4.04 × 10-4
HNSC-US	HOXA7	0.294526	4.18 × 10-4
HNSC-US	SRP14	-0.272844	4.75 × 10-4
HNSC-US	PPARGC1B	0.280349	5.29 × 10-4
HNSC-US	DUSP4	-0.274339	5.52 × 10-4
HNSC-US	CCDC48	0.282176	5.70 × 10-4
HNSC-US	CUX1	0.272248	5.70 × 10-4
HNSC-US	CAPZB	-0.267034	5.92 × 10-4
HNSC-US	C3orf21	0.287332	6.17 × 10-4
HNSC-US	RPS6KA1	-0.282483	6.61 × 10-4
HNSC-US	PDZD2	-0.281162	7.07 × 10-4
HNSC-US	GPR15	0.26842	7.42 × 10-4
HNSC-US	UXS1	0.279509	7.78 × 10-4
HNSC-US	AHRR	0.281787	8.07 × 10-4
HNSC-US	QSER1	0.267015	9.23 × 10-4
HNSC-US	AHDC1	0.266601	1.53 × 10-3
HNSC-US	PLB1	0.262155	1.74 × 10-3
HNSC-US	ZNF395	0.248239	1.88 × 10-3
HNSC-US	ARMC7	0.256433	2.01 × 10-3
HNSC-US	TIFAB	-0.241822	2.11 × 10-3
HNSC-US	MCF2L	0.242492	2.40 × 10-3
HNSC-US	HAP1	0.25953	2.48 × 10-3
HNSC-US	CLDND1	0.248172	2.50 × 10-3
HNSC-US	TMEM136	-0.244809	2.62 × 10-3
HNSC-US	C5orf62	-0.237631	2.68 × 10-3
HNSC-US	AMICA1	-0.239544	2.68 × 10-3
HNSC-US	PSPH	0.244845	2.97 × 10-3
HNSC-US	HIVEP3	-0.245999	2.98 × 10-3
HNSC-US	CAPN8	0.24651	3.34 × 10-3
HNSC-US	EML4	0.23785	3.59 × 10-3
HNSC-US	PRSS23	-0.224845	3.84 × 10-3
HNSC-US	TBC1D19	-0.222818	4.16 × 10-3
HNSC-US	GPSM3	-0.223371	4.55 × 10-3
HNSC-US	DOK4	-0.230859	4.92 × 10-3
HNSC-US	CNTNAP2	0.233373	5.08 × 10-3
HNSC-US	CXXC5	-0.228503	5.71 × 10-3
HNSC-US	LARP4B	0.222081	5.76 × 10-3
HNSC-US	CDKN2C	-0.211456	6.22 × 10-3
HNSC-US	ALPP	-0.245542	6.31 × 10-3
HNSC-US	TERT	-0.226305	6.32 × 10-3
HNSC-US	SORL1	0.217966	6.36 × 10-3
HNSC-US	MYST3	0.203552	7.07 × 10-3
HNSC-US	F2	0.237939	7.32 × 10-3
HNSC-US	ATOH8	-0.215538	8.16 × 10-3
HNSC-US	SPN	-0.208684	8.40 × 10-3
HNSC-US	C17orf63	0.205295	9.19 × 10-3
HNSC-US	SEMA4A	0.203206	1.10 × 10-2
HNSC-US	C7orf50	-0.197855	1.40 × 10-2
HNSC-US	ZNF668	-0.206335	1.41 × 10-2
HNSC-US	PRDM10	0.196835	1.44 × 10-2
HNSC-US	PRKG2	0.19268	1.63 × 10-2
HNSC-US	MYO1G	-0.192447	1.79 × 10-2
HNSC-US	CIRBP	-0.190461	1.92 × 10-2
HNSC-US	CPOX	0.194855	2.04 × 10-2
HNSC-US	MPRIP	-0.190405	2.34 × 10-2
HNSC-US	TNFRSF1B	-0.174169	2.43 × 10-2
HNSC-US	CSRNP1	-0.190262	2.49 × 10-2
HNSC-US	C7orf40	-0.180846	2.72 × 10-2
HNSC-US	SLC24A3	-0.175957	2.85 × 10-2
HNSC-US	CUTA	-0.167497	2.98 × 10-2
HNSC-US	ZFPM1	-0.172491	3.00 × 10-2
HNSC-US	ASB7	0.170385	3.14 × 10-2
HNSC-US	NDUFS5	-0.163973	3.21 × 10-2
HNSC-US	SRM	-0.173351	3.29 × 10-2
HNSC-US	MED13L	0.165887	3.43 × 10-2
HNSC-US	GPR68	-0.171312	3.68 × 10-2
HNSC-US	CDH23	-0.158111	3.97 × 10-2
HNSC-US	TMEM184B	0.172011	4.33 × 10-2
HNSC-US	MATR3	0.156595	4.36 × 10-2
HNSC-US	RASL12	-0.164662	4.45 × 10-2
HNSC-US	HOXB1	0.178501	4.51 × 10-2
HNSC-US	IQSEC1	-0.161142	4.55 × 10-2
HNSC-US	TOLLIP	-0.161512	4.57 × 10-2
HNSC-US	MTSS1	0.156959	4.82 × 10-2
HNSC-US	TDRD9	-0.158035	4.86 × 10-2
KICH-US	RB1	0.999509	2.68 × 10-2
KICH-US	SIN3B	0.793624	3.38 × 10-2
KICH-US	MATR3	0.994858	4.17 × 10-2
KICH-US	TOLLIP	-0.797909	4.18 × 10-2
KIRC-US	HIC1	0.257325	2.73 × 10-3
KIRC-US	LARP4B	-0.24552	8.56 × 10-3
KIRC-US	MOBKL2A	0.258724	1.10 × 10-2
KIRC-US	GPR68	0.230672	1.67 × 10-2
KIRC-US	CAPZB	0.198087	2.20 × 10-2
KIRC-US	TBC1D19	-0.205837	2.44 × 10-2
KIRC-US	TPST1	-0.207478	3.32 × 10-2
KIRC-US	HNRNPA1	0.192716	3.33 × 10-2
KIRC-US	TCEA3	0.178767	4.15 × 10-2
KIRC-US	ADRA2A	0.172086	4.34 × 10-2
KIRP-US	ZNF395	0.34638	3.96 × 10-4
KIRP-US	MOBKL2B	0.25425	1.18 × 10-2
KIRP-US	FAM83G	-0.238156	1.38 × 10-2
KIRP-US	RORA	0.208762	2.30 × 10-2
KIRP-US	PRKG2	0.213733	2.49 × 10-2
KIRP-US	ARID5B	0.232029	3.33 × 10-2
KIRP-US	ADRA2A	0.22026	3.65 × 10-2
LGG-US	RARA	-0.56076	1.85 × 10-3
LGG-US	RYBP	0.551929	1.93 × 10-3
LGG-US	NPPA	-0.511119	3.65 × 10-3
LGG-US	FBRS	-0.507256	3.73 × 10-3
LGG-US	AVPR1B	0.498162	5.66 × 10-3
LGG-US	RNF44	-0.449088	8.69 × 10-3
LGG-US	ZFPM1	-0.457197	9.12 × 10-3
LGG-US	HIC1	-0.454974	9.61 × 10-3
LGG-US	RECQL5	-0.442767	1.13 × 10-2
LGG-US	YWHAQ	0.441528	1.13 × 10-2
LGG-US	C15orf52	-0.451546	1.37 × 10-2
LGG-US	SCMH1	0.435631	1.40 × 10-2
LGG-US	BAT2L1	0.408187	1.69 × 10-2
LGG-US	GP5	0.414293	1.69 × 10-2
LGG-US	CIRBP	-0.409652	1.80 × 10-2
LGG-US	GPR68	0.375842	2.60 × 10-2
LGG-US	ZFYVE21	-0.381725	2.62 × 10-2
LGG-US	GNG12	0.37881	2.77 × 10-2
LGG-US	ATOH8	-0.374706	2.81 × 10-2
LGG-US	CCDC48	0.353906	3.05 × 10-2
LGG-US	ITPK1	-0.357796	3.42 × 10-2
LGG-US	KIAA0087	-0.357033	4.34 × 10-2
LGG-US	NRARP	-0.350408	4.36 × 10-2
LGG-US	USP12	0.346959	4.37 × 10-2
LGG-US	SMAD6	-0.353922	4.51 × 10-2
LGG-US	LRRC33	-0.352971	4.67 × 10-2
LIHC-US	ADCY9	0.230392	7.29 × 10-4
LIHC-US	LRP5	0.214308	1.85 × 10-3
LIHC-US	TMEM51	-0.197872	4.17 × 10-3
LIHC-US	MCPH1	-0.201895	4.22 × 10-3
LIHC-US	CIRBP	-0.197079	4.49 × 10-3
LIHC-US	HAP1	-0.195775	5.08 × 10-3
LIHC-US	ARRB1	-0.199619	5.25 × 10-3
LIHC-US	SRP14	-0.205607	5.60 × 10-3
LIHC-US	ITPK1	0.19031	5.65 × 10-3
LIHC-US	MINK1	-0.188357	5.67 × 10-3
LIHC-US	ITGA2B	-0.193601	6.56 × 10-3
LIHC-US	DOK4	-0.180912	1.04 × 10-2
LIHC-US	TOLLIP	0.173223	1.19 × 10-2
LIHC-US	HS6ST1	0.175733	1.21 × 10-2
LIHC-US	TCEA3	0.173009	1.28 × 10-2
LIHC-US	XYLT1	-0.170418	1.30 × 10-2
LIHC-US	PLEKHF1	0.169464	1.50 × 10-2
LIHC-US	STXBP2	-0.159182	1.58 × 10-2
LIHC-US	FUT5	0.167212	1.59 × 10-2
LIHC-US	JMJD8	0.1634	1.80 × 10-2
LIHC-US	CCDC88C	-0.170986	1.90 × 10-2
LIHC-US	C15orf52	-0.157483	1.94 × 10-2
LIHC-US	ALPP	0.16792	2.20 × 10-2
LIHC-US	PMEPA1	-0.156042	2.48 × 10-2
LIHC-US	RMND5A	0.143301	2.77 × 10-2
LIHC-US	MPRIP	-0.14859	2.78 × 10-2
LIHC-US	F2	0.143681	2.88 × 10-2
LIHC-US	MCF2L	-0.149263	3.45 × 10-2
LIHC-US	DUSP4	-0.145413	3.55 × 10-2
LIHC-US	SEMA4A	-0.140829	3.75 × 10-2
LIHC-US	EPB49	-0.137553	3.76 × 10-2
LIHC-US	SYT2	-0.148597	3.77 × 10-2
LIHC-US	PAFAH1B1	-0.140274	3.93 × 10-2
LIHC-US	CDKN2C	0.159853	4.14 × 10-2
LIHC-US	PLAGL1	-0.138694	4.16 × 10-2
LIHC-US	PPP1R15A	-0.141144	4.49 × 10-2
LIHC-US	FAM102A	-0.139614	4.59 × 10-2
LIHC-US	HIC1	-0.139302	4.75 × 10-2
LIHC-US	SORL1	0.151988	4.89 × 10-2
LIHC-US	SIN3B	-0.148211	4.90 × 10-2
LUAD-US	GPR15	0.437274	2.22 × 10-16
LUAD-US	NWD1	-0.399567	2.00 × 10-13
LUAD-US	HDGF	0.421292	1.85 × 10-12
LUAD-US	AHRR	0.342107	6.58 × 10-10
LUAD-US	KCNQ1	-0.292773	3.90 × 10-8
LUAD-US	CAPN8	-0.269243	4.42 × 10-8
LUAD-US	RPS6KA1	-0.301771	5.02 × 10-8
LUAD-US	TSHR	0.285508	1.25 × 10-7
LUAD-US	KIAA0247	-0.290244	1.51 × 10-7
LUAD-US	IFT172	-0.27172	6.65 × 10-7
LUAD-US	CLDND1	0.240014	9.44 × 10-7
LUAD-US	NFE2L2	-0.265698	9.84 × 10-7
LUAD-US	LGR6	-0.245039	2.49 × 10-6
LUAD-US	CAPN3	-0.238943	4.73 × 10-6
LUAD-US	ADCY9	-0.251415	5.63 × 10-6
LUAD-US	YWHAQ	0.229377	5.77 × 10-6
LUAD-US	GFI1	0.229597	5.79 × 10-6
LUAD-US	PDZD2	-0.255745	5.93 × 10-6
LUAD-US	SMAD6	-0.255194	8.22 × 10-6
LUAD-US	TOLLIP	-0.23717	8.53 × 10-6
LUAD-US	CCDC48	-0.260627	1.00 × 10-5
LUAD-US	CIRBP	-0.222545	1.18 × 10-5
LUAD-US	DOK4	-0.207379	2.46 × 10-5
LUAD-US	DUSP4	0.223926	2.70 × 10-5
LUAD-US	SRM	0.221723	2.75 × 10-5
LUAD-US	ZC3H3	0.214668	5.54 × 10-5
LUAD-US	MGAT3	-0.222059	6.79 × 10-5
LUAD-US	VARS	0.222588	8.74 × 10-5
LUAD-US	GNG12	-0.195972	1.07 × 10-4
LUAD-US	TRIO	0.201477	1.21 × 10-4
LUAD-US	TERT	0.218718	1.74 × 10-4
LUAD-US	JMJD8	-0.183389	1.78 × 10-4
LUAD-US	RORA	-0.203209	2.06 × 10-4
LUAD-US	FAM83G	0.189825	2.18 × 10-4
LUAD-US	CDH23	-0.198802	2.34 × 10-4
LUAD-US	KIAA0125	0.194638	2.51 × 10-4
LUAD-US	C15orf52	-0.186007	2.68 × 10-4
LUAD-US	SRP14	-0.194082	3.03 × 10-4
LUAD-US	ETS2	-0.191058	5.07 × 10-4
LUAD-US	FAM60A	0.191791	5.18 × 10-4
LUAD-US	CXXC5	-0.173941	5.39 × 10-4
LUAD-US	PIK3R1	-0.196368	5.85 × 10-4
LUAD-US	SORBS1	-0.195641	6.13 × 10-4
LUAD-US	EPB49	-0.181663	7.03 × 10-4
LUAD-US	AMICA1	-0.190069	8.25 × 10-4
LUAD-US	F2RL3	0.187949	9.11 × 10-4
LUAD-US	ZFYVE21	-0.174412	9.37 × 10-4
LUAD-US	CLEC16A	-0.165101	9.76 × 10-4
LUAD-US	SKI	-0.185448	1.05 × 10-3
LUAD-US	SNED1	-0.161422	1.16 × 10-3
LUAD-US	ZFPM1	-0.157718	1.43 × 10-3
LUAD-US	C7orf41	-0.16892	1.63 × 10-3
LUAD-US	CPOX	0.176272	1.68 × 10-3
LUAD-US	RCAN1	-0.182883	1.69 × 10-3
LUAD-US	GNA12	0.158901	1.87 × 10-3
LUAD-US	ANPEP	-0.14672	2.45 × 10-3
LUAD-US	C17orf63	0.162955	2.73 × 10-3
LUAD-US	DGKA	-0.146797	3.05 × 10-3
LUAD-US	SLC18A2	-0.157671	3.31 × 10-3
LUAD-US	TRIM14	-0.146077	3.64 × 10-3
LUAD-US	RARA	-0.156163	3.78 × 10-3
LUAD-US	LY86	-0.159266	3.91 × 10-3
LUAD-US	MED13L	0.148181	3.98 × 10-3
LUAD-US	ZNF395	-0.152527	4.21 × 10-3
LUAD-US	CDKN1A	-0.154536	4.28 × 10-3
LUAD-US	TSPAN4	-0.150817	5.69 × 10-3
LUAD-US	CRTAC1	-0.155508	6.20 × 10-3
LUAD-US	LARP4B	0.135239	8.37 × 10-3
LUAD-US	GPX1	-0.141554	8.46 × 10-3
LUAD-US	AHDC1	-0.139782	8.71 × 10-3
LUAD-US	SPN	-0.153923	9.10 × 10-3
LUAD-US	AKT3	0.138287	1.03 × 10-2
LUAD-US	CACNA1C	-0.131133	1.04 × 10-2
LUAD-US	IQSEC1	-0.140307	1.14 × 10-2
LUAD-US	ARHGEF3	-0.148059	1.29 × 10-2
LUAD-US	FAM111B	0.136803	1.30 × 10-2
LUAD-US	ADRA2A	-0.12389	1.33 × 10-2
LUAD-US	CLASP1	0.124788	1.35 × 10-2
LUAD-US	POLK	-0.126548	1.37 × 10-2
LUAD-US	SHANK1	0.126351	1.45 × 10-2
LUAD-US	HIVEP3	-0.131079	1.48 × 10-2
LUAD-US	MOBKL2B	-0.137756	1.51 × 10-2
LUAD-US	SNHG4	0.128906	1.61 × 10-2
LUAD-US	PLAGL1	-0.125174	1.66 × 10-2
LUAD-US	TCEA3	-0.118056	1.69 × 10-2
LUAD-US	PRDM15	0.134494	1.98 × 10-2
LUAD-US	RASL12	-0.132276	2.09 × 10-2
LUAD-US	ZNF385D	-0.121319	2.48 × 10-2
LUAD-US	ST3GAL1	-0.112722	2.57 × 10-2
LUAD-US	ITPK1	-0.126865	2.57 × 10-2
LUAD-US	PTGFRN	-0.116637	2.73 × 10-2
LUAD-US	SERINC5	-0.107067	3.10 × 10-2
LUAD-US	LST1	-0.120866	3.21 × 10-2
LUAD-US	ARMC7	-0.106664	3.28 × 10-2
LUAD-US	HAP1	0.106335	3.30 × 10-2
LUAD-US	SH2D4A	-0.102815	3.40 × 10-2
LUAD-US	HNRNPF	0.10907	3.48 × 10-2
LUAD-US	KBTBD13	-0.173299	3.51 × 10-2
LUAD-US	ITGA2B	0.108155	3.89 × 10-2
LUAD-US	MAN2B1	-0.108265	4.05 × 10-2
LUAD-US	C7orf40	0.104029	4.45 × 10-2
LUAD-US	FAM102A	-0.102886	4.52 × 10-2
LUAD-US	PRSS23	0.0937569	4.87 × 10-2
LUAD-US	MTSS1	-0.105614	4.89 × 10-2
LUSC-US	CARS2	-0.204751	2.87 × 10-5
LUSC-US	ZFPM1	-0.186964	9.35 × 10-5
LUSC-US	TOLLIP	-0.148978	2.27 × 10-3
LUSC-US	SIN3B	-0.144478	4.22 × 10-3
LUSC-US	INSIG1	0.138126	5.16 × 10-3
LUSC-US	CDKN1A	-0.138216	1.04 × 10-2
LUSC-US	NTHL1	-0.12439	1.44 × 10-2
LUSC-US	DGKA	-0.134714	1.53 × 10-2
LUSC-US	PPARGC1B	-0.121189	1.84 × 10-2
LUSC-US	MINK1	-0.120073	1.85 × 10-2
LUSC-US	MED13L	0.11493	2.24 × 10-2
LUSC-US	RNF44	-0.102088	3.02 × 10-2
LUSC-US	GNG12	-0.105954	3.04 × 10-2
LUSC-US	CUTA	-0.101645	3.12 × 10-2
LUSC-US	EML4	0.103337	3.26 × 10-2
LUSC-US	GPR15	0.098855	3.81 × 10-2
LUSC-US	CRTC1	-0.104184	3.92 × 10-2
LUSC-US	C7orf40	-0.108979	4.16 × 10-2
LUSC-US	PSEN2	-0.100963	4.20 × 10-2
LUSC-US	LGR6	-0.0989606	4.24 × 10-2
LUSC-US	SLC24A3	-0.103262	4.58 × 10-2
LUSC-US	HOXB1	-0.101237	4.71 × 10-2
PAAD-US	EDC3	-0.698028	2.03 × 10-3
PAAD-US	ZC3H3	0.673504	3.62 × 10-3
PAAD-US	NTHL1	0.647722	4.71 × 10-3
PAAD-US	GNG12	-0.585476	7.84 × 10-3
PAAD-US	GP5	-0.597748	7.89 × 10-3
PAAD-US	TPST1	-0.592572	1.03 × 10-2
PAAD-US	GPR55	-0.523739	1.98 × 10-2
PAAD-US	GPX1	0.511578	2.08 × 10-2
PAAD-US	MAG	0.522002	2.08 × 10-2
PAAD-US	LARP4B	0.52593	2.52 × 10-2
PAAD-US	TIAM2	-0.478084	2.84 × 10-2
PAAD-US	CRTC1	0.486499	2.92 × 10-2
PAAD-US	RCAN1	-0.503778	2.93 × 10-2
PAAD-US	IFT172	0.462658	3.32 × 10-2
PAAD-US	BAT2L1	-0.473799	3.36 × 10-2
PAAD-US	PIK3R1	-0.454738	3.42 × 10-2
PAAD-US	FOXP4	0.457339	3.51 × 10-2
PAAD-US	C14orf4	0.466581	3.60 × 10-2
PAAD-US	NPPA	0.460165	3.69 × 10-2
PAAD-US	MGAT3	-0.483042	3.72 × 10-2
PAAD-US	VARS	0.468308	3.94 × 10-2
PAAD-US	RMND5A	-0.427984	4.54 × 10-2
PAAD-US	ARID5B	-0.45949	4.59 × 10-2
PAAD-US	INSIG1	-0.448476	4.76 × 10-2
PAAD-US	F2	0.44695	4.80 × 10-2
PAAD-US	STXBP2	0.442347	4.81 × 10-2
READ-US	KBTBD13	1.83885	1.54 × 10-2
READ-US	MYST3	-1.217	1.54 × 10-2
READ-US	C3orf21	1.30612	2.85 × 10-2
SARC-US	CPOX	0.370679	8.77 × 10-4
SARC-US	ARID5B	-0.337749	3.49 × 10-3
SARC-US	HUS1	0.330426	3.53 × 10-3
SARC-US	RALA	0.33984	4.28 × 10-3
SARC-US	SRM	0.354909	4.40 × 10-3
SARC-US	C7orf50	0.29766	8.89 × 10-3
SARC-US	C14orf43	-0.280969	9.02 × 10-3
SARC-US	NWD1	-0.346993	9.25 × 10-3
SARC-US	ANPEP	0.304697	9.77 × 10-3
SARC-US	MINK1	-0.264537	1.13 × 10-2
SARC-US	C5orf62	0.296018	1.30 × 10-2
SARC-US	ADCY9	-0.269854	1.64 × 10-2
SARC-US	SYT2	-0.282054	1.75 × 10-2
SARC-US	AHDC1	-0.262609	1.76 × 10-2
SARC-US	PRDM10	-0.255634	1.82 × 10-2
SARC-US	FGF23	0.321183	2.24 × 10-2
SARC-US	GPX1	0.260662	2.31 × 10-2
SARC-US	ZFHX3	-0.238693	2.73 × 10-2
SARC-US	SORBS1	-0.252551	2.96 × 10-2
SARC-US	TPRA1	0.234328	3.02 × 10-2
SARC-US	CNTNAP2	-0.245321	3.09 × 10-2
SARC-US	CLEC16A	-0.237435	3.13 × 10-2
SARC-US	AVPR1B	-0.386097	3.15 × 10-2
SARC-US	CELF1	-0.241232	3.36 × 10-2
SARC-US	POLK	-0.239707	3.40 × 10-2
SARC-US	TERT	-0.326468	3.47 × 10-2
SARC-US	PRKG2	0.239846	3.56 × 10-2
SARC-US	ZMIZ1	-0.232588	3.83 × 10-2
SARC-US	MYO1G	0.230954	4.21 × 10-2
SARC-US	MATR3	-0.234704	4.21 × 10-2
SARC-US	TECPR2	-0.22645	4.23 × 10-2
SARC-US	ARMC7	0.230112	4.32 × 10-2
SARC-US	MYST3	-0.2268	4.33 × 10-2
SARC-US	RMND5A	-0.230514	4.40 × 10-2
SARC-US	NDUFS5	0.218295	4.86 × 10-2
SARC-US	CLASP1	-0.219408	4.97 × 10-2
SKCM-US	CIRBP	-0.270609	4.05 × 10-5
SKCM-US	NPPA	-0.278851	4.06 × 10-5
SKCM-US	HTT	0.264904	1.48 × 10-4
SKCM-US	TMEM184B	0.257814	1.52 × 10-4
SKCM-US	MYST3	0.249437	1.65 × 10-4
SKCM-US	SERINC5	0.229064	5.35 × 10-4
SKCM-US	PAFAH1B1	0.216182	1.52 × 10-3
SKCM-US	CUTA	-0.204359	2.97 × 10-3
SKCM-US	SRP14	-0.195708	3.02 × 10-3
SKCM-US	C7orf40	-0.192615	3.27 × 10-3
SKCM-US	CLASP1	0.193744	3.79 × 10-3
SKCM-US	TRIO	0.195072	3.98 × 10-3
SKCM-US	CNTNAP2	0.19021	3.99 × 10-3
SKCM-US	SH2D4A	0.193259	4.78 × 10-3
SKCM-US	F2	-0.286114	5.22 × 10-3
SKCM-US	BAT2L1	0.189846	5.74 × 10-3
SKCM-US	PTGFRN	0.187545	5.93 × 10-3
SKCM-US	IFT172	-0.176455	8.32 × 10-3
SKCM-US	C14orf43	0.175967	8.47 × 10-3
SKCM-US	SLC24A3	0.176693	9.24 × 10-3
SKCM-US	USP12	0.168737	1.03 × 10-2
SKCM-US	TERT	-0.171311	1.22 × 10-2
SKCM-US	ADRA2A	0.161681	1.26 × 10-2
SKCM-US	ZFYVE21	-0.163031	1.43 × 10-2
SKCM-US	ATP9A	0.169341	1.53 × 10-2
SKCM-US	NDUFS5	-0.16137	1.61 × 10-2
SKCM-US	C15orf52	-0.157923	1.65 × 10-2
SKCM-US	IMMP2L	-0.155312	1.77 × 10-2
SKCM-US	ZFHX3	0.158498	2.07 × 10-2
SKCM-US	FUT5	-0.194547	2.34 × 10-2
SKCM-US	PPP1R15A	-0.14912	2.35 × 10-2
SKCM-US	SORL1	0.156419	2.42 × 10-2
SKCM-US	HOXA7	0.151503	2.70 × 10-2
SKCM-US	ARRB1	0.144034	3.14 × 10-2
SKCM-US	TPST1	-0.147389	3.17 × 10-2
SKCM-US	FURIN	0.137667	3.74 × 10-2
SKCM-US	RNF44	-0.137672	3.93 × 10-2
SKCM-US	LMNA	-0.133832	4.28 × 10-2
SKCM-US	XYLT1	0.132678	4.64 × 10-2
SKCM-US	RMND5A	0.128717	4.69 × 10-2
SKCM-US	LRRC32	0.128737	4.80 × 10-2
SKCM-US	HIVEP3	0.136156	4.80 × 10-2
SKCM-US	C7orf50	-0.127136	4.93 × 10-2
STAD-US	PTGFRN	-0.53498	1.69 × 10-3
STAD-US	PSEN2	0.502319	1.86 × 10-3
STAD-US	CARS2	-0.49166	2.24 × 10-3
STAD-US	SKI	-0.506322	3.96 × 10-3
STAD-US	PPARGC1B	-0.422737	9.89 × 10-3
STAD-US	SRP14	-0.418209	1.10 × 10-2
STAD-US	ASB7	0.414066	1.14 × 10-2
STAD-US	FUT5	0.407601	1.26 × 10-2
STAD-US	FAM102A	0.411723	1.58 × 10-2
STAD-US	SIK3	-0.405394	1.70 × 10-2
STAD-US	PMEPA1	0.394428	1.76 × 10-2
STAD-US	FGF23	-0.364242	2.20 × 10-2
STAD-US	TMEM136	0.361489	2.75 × 10-2
STAD-US	CCDC88C	-0.361615	3.12 × 10-2
STAD-US	SYT2	-0.346245	3.32 × 10-2
STAD-US	TOLLIP	-0.361789	3.35 × 10-2
STAD-US	SORL1	-0.336578	3.47 × 10-2
STAD-US	CAPZB	-0.34076	3.59 × 10-2
STAD-US	YWHAQ	-0.328327	4.70 × 10-2

## Sheet: Supplementary Table 5
Supplementary Table 5. Associations between tobacco smoking and expression of candidate genes and associations between tobacco smoking and as methylation of candidate CpG sites.
Gene	Smoking (pack_per_year)					Smoking_status (smoker vs. non smoker)
	Gene expression		CpG methylation			Gene expression		CpG methylation
	Beta	P	CpG	Beta	P	Beta	P	CpG	Beta	P
AHRR	0.00715644	6.9 × 10-5	cg11554391	-0.0064	1.7 × 10-3	0.44	1.6 × 10-3	cg11554391	-0.3	0.05
			cg14817490	-0.0035	0.02			cg14817490	-0.27	0.03
CAPN8	-0.00662681	9.6 × 10-4	cg21446172	0.0012	0.31	-0.43	4.7 × 10-3	cg21446172	-0.05	0.62
GPR15	0.0093497	2.7 × 10-7	cg19859270	-0.0033	9.4 × 10-4	0.7	2.3 × 10-7	cg19859270	-0.28	5.8 × 10-4
HDGF	0.0061152	3.3 × 10-4	cg00867472	0.0002	0.65	0.59	2.6 × 10-6	cg00867472	0.0017081	0.97
KAZ	-0.0026595	0.13	cg16663033	0.0019	0.25	-0.14	0.3	cg16663033	0.47	2.0 × 10-4
NWD1	-0.00298638	0.12	cg15845821	0.0006	0.51	-0.35	0.01	cg15845821	0.01	0.88
			cg20249566	0.0008	0.51			cg20249566	0.07	0.45
			cg19344626	0.0017	0.32			cg19344626	0.09	0.49
RPS6KA1	-0.00450551	0.01	cg13092108	-0.0007	0.45	-0.35	0.01	cg13092108	-0.07	0.35
Adjusted by age, gender, PCA1 and PCA2

## Sheet: Supplementary Table 6
Supplementary Table 6. Association of expression of candidate genes and their isoforms with methylation at each CpG site.
Gene	Gene/Isoform	CpG	Beta	P
AHRR	AHRR	cg11554391	-0.1024	0.03
	isoform_uc003jav	cg11554391	-0.153442	0.180327
	isoform_uc003jaw	cg11554391	-8.30081	9.2 × 10-3
	isoform_uc003jax	cg11554391	0.0455899	0.760244
	isoform_uc003jay	cg11554391	-0.680733	0.02
	isoform_uc003jaz	cg11554391	-4.68686	4.3 × 10-4
	isoform_uc010isy	cg11554391	-3.47987	0.0546111
	isoform_uc010isz	cg11554391	-0.398568	0.435463
	AHRR	cg14817490	-0.208186	4.4 × 10-4
	isoform_uc003jav	cg14817490	-0.141245	0.334154
	isoform_uc003jaw	cg14817490	-9.77804	0.0163069
	isoform_uc003jax	cg14817490	-0.267211	0.160553
	isoform_uc003jay	cg14817490	-0.171497	0.640383
	isoform_uc003jaz	cg14817490	-2.88501	0.169802
	isoform_uc010isy	cg14817490	-0.502498	0.828252
	isoform_uc010isz	cg14817490	0.966596	0.137932
CAPN8	CAPN8	cg21446172	-0.34389	3.3 × 10-5
	isoform_uc009xee	cg21446172	-327.573	5.9 × 10-5
GPR15	GPR15	cg19859270	-0.529529	4.6 × 10-10
	isoform_uc001apq	cg19859270	-9.36513	5.1 × 10-3
	isoform_uc010oad	cg19859270	-3.55026	4.9 × 10-3
	isoform_uc001apr	cg19859270	-0.872158	0.13641
HDGF	HDGF	cg00867472	-0.517184	1.7 × 10-3
	isoform_uc009wsd	cg00867472	-1547.8	5.5 × 10-3
	isoform_uc001fpy	cg00867472	-838.214	1.4 × 10-3
	isoform_uc001fpz	cg00867472	-23.0657	2.6 × 10-3
	isoform_uc009wse	cg00867472	-10.43	0.61049
	isoform_uc010phr	cg00867472	-73.9233	0.0105998
	isoform_uc009wsf	cg00867472	-2.20083	0.284059
KAZ	KAZ	cg16663033	-0.122241	0.02
	isoform_uc009vog	cg16663033	-1.00639	0.533972
	isoform_uc001avm	cg16663033	-3.09453	1.3 × 10-4
	isoform_uc001avo	cg16663033	-3.2007	0.0369736
	isoform_uc001avp	cg16663033	-1.71535	0.715499
	isoform_uc001avq	cg16663033	-12.0973	4.3 × 10-3
	isoform_uc001avr	cg16663033	-14.7993	4.9 × 10-3
	isoform_uc001avs	cg16663033	-13.4607	7.4 × 10-5
NWD1	NWD1	cg15845821	-0.307655	1.5 × 10-3
	isoform_uc002net	cg15845821	-19.2427	0.0741413
	isoform_uc002neu	cg15845821	-20.1284	0.020252
	isoform_uc002nev	cg15845821	-30.9237	0.0601661
	NWD1	cg19344626	-0.26498	3.8 × 10-4
	isoform_uc002net	cg19344626	-13.9658	0.0266639
	isoform_uc002neu	cg19344626	-13.5944	7.3 × 10-3
	isoform_uc002nev	cg19344626	-18.5472	0.0541164
	NWD1	cg20249566	-0.203526	3.2 × 10-4
	isoform_uc002net	cg20249566	-16.8499	0.0425546
	isoform_uc002neu	cg20249566	-16.7133	0.0124149
	isoform_uc002nev	cg20249566	-21.7213	0.0871552
RPS6KA1	RPS6KA1	cg13092108	-0.460339	7.2 × 10-7
	isoform_uc001bmr	cg13092108	-374.238	4.8 × 10-12
	isoform_uc010ofe	cg13092108	-281.45	2.0 × 10-9
	isoform_uc010off	cg13092108	-0.673473	0.420795
	isoform_uc001bms	cg13092108	249.803	2.5 × 10-9
	isoform_uc009vsl	cg13092108	-1.40448	0.114955

## Sheet: Supplementary Table 7
Supplementary Table 7. Correlation between expressions of AHRR and its isoforms
	AHRR	uc003jav	uc003jaw	uc010isy	uc010isz	uc003jax	uc003jay	uc003jaz
AHRR	1	0.117594	0.70841	0.311199	0.0820981	0.0676292	0.299049	0.750008
uc003jav	0.117594	1	0.0195238	0.0569594	0.00475292	-0.0347069	0.15017	0.0921699
uc003jaw	0.70841	0.0195239	1	-0.0413523	0.0351859	0.0143361	0.20816	0.519316
uc010isy	0.311199	0.0569594	-0.0413523	1	-0.0967893	-0.11102	-0.00226136	0.0407602
uc010isz	0.0820981	0.00475292	0.0351859	-0.0967893	1	-0.0458654	0.0947989	0.0613812
uc003jax	0.0676292	-0.0347069	0.0143361	-0.11102	-0.0458654	1	0.185251	0.0655315
uc003jay	0.299049	0.15017	0.20816	-0.00226136	0.0947989	0.185251	1	0.268056
uc003jaz	0.750008	0.0921699	0.519316	0.0407603	0.0613812	0.0655315	0.268056	1

## Sheet: Supplementary Table 8
Supplementary Table 8. Cox regression analysis of the associations between gene expression and overall survival in lung cancer patients.
Gene	TCGA (481 patients)		GEO (541 patients)
	HR(95% CI)	P	HR (95% CI)	P
AHRR	0.86 (0.63-1.18)	0.355	0.96 (0.73-1.27)	0.79049
CAPN8	1.19 (0.87-1.62)	0.269	0.69 (0.51-0.91)	9.9 × 10-3
GPR15	0.79 (0.57-1.11)	0.135	0.99 (0.74-1.32)	0.945
HDGF	1.24 (0.90-1.70)	0.189	1.22 (0.92-1.63)	0.16556
RPS6KA1	0.64 (0.47-0.88)	5.9 × 10-3	0.78 (0.59-1.04)	0.08813
Cox regression analysis are adjusted by age, gender and clinical stage; HR, hazard ratio; 95% CI, confidence interval of hazard ratio.

## Sheet: Supplementary Table 9
Supplementary Table 9. Associations between smoking-associated mutation signature and predicted neoantigen load for each cancer type.
Cancer type*	Beta	P
bladder (N = 391)	-0.62	0.48
breast (N = 859)	-0.09	0.87
cervical (N = 171)	-5.67	0.04
colon (N = 209)	0.51	0.7
glioblastoma (N = 145)	-2.46	0.32
head and neck (N = 476)	1.72	3.1 × 10-9
kidney (N = 65)1	-1.43	0.5
kidney (N = 250)2	-0.92	0.14
kidney (N = 160)3	0.34	0.65
Liver (N = 185)	0.58	0.31
lung (N = 480)4	2.01	<2.2 × 10-16
lung (N = 168)5	1.92	1.0 × 10-5
ovarian (N = 203)	0.09	0.93
pancreatic (N = 143)	-0.7	0.61
prostate (N = 418)	0.31	0.57
rectum (N = 84)	1.58	0.63
melanoma (N = 340)	-1.92	9.3 × 10-6
stomach (N = 84)	4.35	0.15
uterine (N = 239)	-4.68	0.09
“*” N refers to sample size for each cancer type.
“1”, “2” and “3” refer to kidney chromophobe, kidney renal clear cell carcinoma and kidney renal papillary cell carcinoma, respectively. “4” and “5” refer to lung adenocarcinoma and lung squamous carcinoma, respectively.
